# Supplementary material for: Comparison of Dynamics of Udder Skin Microbiota From Grazing Yak and Cattle During the Perinatal Period on the Qinghai–Tibetan Plateau
Source: Front Vet Sci. 2022 May 27;9:864057. doi: 10.3389/fvets.2022.864057 (PMC9187117; doi:10.3389/fvets.2022.864057)
Supplement: Supplementary file 1 [file Table_1.xlsx]

## Sheet: Sheet1
Table S1. Alpha diversity of microbial communities in the udder skin of yak and cattle during the perinatal period (Wilcoxon test)
Species group	VS. Group	Observed species index						Shannon diversity index
		Difference	LCL	UCL	p.value	sig.		Difference	LCL	UCL	p.value	sig.
Yak	Y.Pre.1 vs. Y.Post.1	-10.1667	-19.5371	-0.796252	0.0344	*		-6.16667	-16.3546	4.02122	0.226
	Y.Pre.1 vs. Y.Post.2	0	-9.37042	9.37042	1			2.83333	-7.35455	13.0212	0.5743
	Y.Post.1 vs. Y.Post.2	-10.1667	-19.5371	-0.796252	0.0344	*		-9	-19.1879	1.18789	0.0813	.
Cattle	C.Pre.1 vs. C.Post.1	-12.6667	-22.0371	-3.29625	0.0097	**		-10.1667	-20.3546	0.0212203	0.0504	.
	C.Pre.1 vs. C.Post.2	7.33333	-2.03708	16.7037	0.1205			6.5	-3.68789	16.6879	0.2025
	C.Post.1 vs. C.Post.2	-20	-29.3704	-10.6296	0.0001	***		-16.6667	-26.8546	-6.47878	0.0022	**
Yak vs. Cattle	Y.Pre.1 vs. C.Pre.1	-7.83333	-17.2037	1.53708	0.0981	.		-7.66667	-17.8546	2.52122	0.1348
	Y.Post.1 vs. C.Post.1	-10.3333	-19.7037	-0.962918	0.0318	*		-11.6667	-21.8546	-1.47878	0.0262	*
	Y.Post.2 vs. C.Post.2	-0.5	-9.87042	8.87042	0.9139			-4	-14.1879	6.18789	0.4289
	Y.Pre.1 vs. C.Post.1	-20.5	-29.8704	-11.1296	0.0001	***		-17.8333	-28.0212	-7.64545	0.0012	**
	Y.Pre.1 vs. C.Post.2	-0.5	-9.87042	8.87042	0.9139			-1.16667	-11.3546	9.02122	0.8167
	Y.Post.1 vs. C.Pre.1	2.33333	-7.03708	11.7037	0.6148			-1.5	-11.6879	8.68789	0.7657
	Y.Post.1 vs. C.Post.2	9.66667	0.296252	19.0371	0.0436	*		5	-5.18789	15.1879	0.3242
	Y.Post.2 vs. C.Pre.1	-7.83333	-17.2037	1.53708	0.0981	.		-10.5	-20.6879	-0.312113	0.0438	*
	Y.Post.2 vs. C.Post.1	-20.5	-29.8704	-11.1296	0.0001	***		-20.6667	-30.8546	-10.4788	0.0003	***
Note: LCL: Lower Control Limit, UCL: Upper Control Limit, p.value: Wilcox test P value. less than 0.05 indicates significant differences between groups.
