# Supplementary material for: Comparison of Dynamics of Udder Skin Microbiota From Grazing Yak and Cattle During the Perinatal Period on the Qinghai–Tibetan Plateau
Source: Front Vet Sci. 2022 May 27;9:864057. doi: 10.3389/fvets.2022.864057 (PMC9187117; doi:10.3389/fvets.2022.864057)
Supplement: Supplementary file 2 [file Table_2.xlsx]

## Sheet: Sheet1
Table S2. Beta diversity of microbial communities in the udder skin of periparturient yak and cattle (ADONIS)
Vs. group	Df	SumsOfSqs	MeanSqs	F.Model	R2	Pr(>F)
Y.Post.2 vs. Y.Post.1	1(10)	0.1858(1.3017)	0.1858(0.1301)	1.4274	0.1249(0.8750)	0.103
Y.Post.2 vs. C.Post.2	1(10)	0.2241(1.4267)	0.2241(0.1426)	1.571	0.1357(0.8642)	0.069
Y.Post.2 vs. C.Pre.1	1(10)	0.2537(1.1949)	0.2537(0.1194)	2.1235	0.1751(0.8248)	0.005
Y.Post.2 vs. Y.Pre.1	1(10)	0.1826(1.3127)	0.1826(0.1312)	1.3909	0.1221(0.8778)	0.128
Y.Post.2 vs. C.Post.1	1(10)	0.6209(1.2520)	0.6209(0.1252)	4.9598	0.3315(0.6684)	0.004
Y.Post.1 vs. C.Post.2	1(10)	0.3005(1.6961)	0.3005(0.1696)	1.7721	0.1505(0.8494)	0.005
Y.Post.1 vs. C.Pre.1	1(10)	0.3425(1.4642)	0.3425(0.1464)	2.3393	0.1895(0.8104)	0.003
Y.Post.1 vs. Y.Pre.1	1(10)	0.2866(1.5821)	0.2866(0.1582)	1.8116	0.1533(0.8466)	0.016
Y.Post.1 vs. C.Post.1	1(10)	0.5569(1.5214)	0.5569(0.1521)	3.6609	0.2679(0.7320)	0.001
C.Post.2 vs. C.Pre.1	1(10)	0.2541(1.5893)	0.2541(0.1589)	1.5993	0.1378(0.8621)	0.043
C.Post.2 vs. Y.Pre.1	1(10)	0.1611(1.7071)	0.1611(0.1707)	0.9441	0.0862(0.9137)	0.479
C.Post.2 vs. C.Post.1	1(10)	0.5075(1.6464)	0.5075(0.1646)	3.0824	0.2356(0.7643)	0.016
C.Pre.1 vs. Y.Pre.1	1(10)	0.1363(1.4752)	0.1363(0.1475)	0.924	0.0845(0.9154)	0.543
C.Pre.1 vs. C.Post.1	1(10)	0.5642(1.4145)	0.5642(0.1414)	3.9886	0.2851(0.7148)	0.011
Y.Pre.1 vs. C.Post.1	1(10)	0.6053(1.532)	0.6053(0.1532)	3.95	0.2831(0.7168)	0.006
DF degrees of freedom; SumsOfSqs: Total variance, also known as the sum of squares of deviations; Sqs: Mean Square (variance), SumsOfSqs/DF; F. Model: F test value; R2 indicates the degree of interpretation of the sample difference for different groups, i. e. the ratio of the group variance to the total variance. The larger R2 is, the higher the degree of interpretation of the sample difference f…
