# Supplementary material for: Comparison of Dynamics of Udder Skin Microbiota From Grazing Yak and Cattle During the Perinatal Period on the Qinghai–Tibetan Plateau
Source: Front Vet Sci. 2022 May 27;9:864057. doi: 10.3389/fvets.2022.864057 (PMC9187117; doi:10.3389/fvets.2022.864057)
Supplement: Supplementary file 3 [file Table_3.xls]

## Sheet: correlation_Y
Table S3. Correlation Analysis of udder skin core microbiota between yak and cattle at perinatal period
Genus 1	Genus 2	Yak		Cattle
		Spearman coefficient	P value	Spearman coefficient	P value
Aerococcus	Acinetobacter	0.40475	0.0956906	0.123903	0.624253
Enhydrobacter	Acinetobacter	-0.195046	0.437986	-0.600929	0.00835185
Staphylococcus	Acinetobacter	-0.578214	0.0119514	0.0402477	0.874015
Bradyrhizobium	Acinetobacter	-0.552116	0.0175129	-0.719298	0.000766664
unidentified_Corynebacteriaceae	Acinetobacter	-0.0588235	0.816654	0.108359	0.66866
Moraxella	Acinetobacter	-0.120743	0.633187	-0.337461	0.170838
Atopostipes	Acinetobacter	-0.0041301	0.987023	0.545924	0.0190927
Fusobacterium	Acinetobacter	-0.488132	0.0398595	-0.806402	5.29741e-05
Bacteroides	Acinetobacter	-0.250774	0.315513	-0.680083	0.0018996
Streptococcus	Acinetobacter	-0.0237358	0.925518	-0.424149	0.0793889
Massilia	Acinetobacter	-0.219814	0.380795	-0.645328	0.00382519
Mannheimia	Acinetobacter	-0.195046	0.437986	-0.372549	0.127873
Bifidobacterium	Acinetobacter	0.245741	0.325645	-0.296335	0.232464
unidentified_Enterobacteriaceae	Acinetobacter	0.496388	0.0361403	0.131063	0.604194
Trueperella	Acinetobacter	-0.359319	0.143071	-0.591828	0.00967093
Cupriavidus	Acinetobacter	-0.570986	0.0133257	-0.684211	0.00173755
Jeotgalicoccus	Acinetobacter	0.10635	0.67448	-0.0794634	0.753956
Planococcus	Acinetobacter	0.603715	0.00797847	0.0237603	0.925441
Exiguobacterium	Acinetobacter	0.554466	0.0169411	0.719298	0.000766664
Lactobacillus	Acinetobacter	0.0423117	0.867607	-0.642931	0.00400201
Cutibacterium	Acinetobacter	-0.570774	0.0133678	-0.239689	0.338076
Alysiella	Acinetobacter	-0.135191	0.59275	-0.484004	0.0418255
Ralstonia	Acinetobacter	-0.541796	0.0202068	-0.682147	0.00181708
Rothia	Acinetobacter	0.157895	0.531483	-0.51343	0.0293105
Bergeyella	Acinetobacter	-0.145511	0.564541	-0.45098	0.0603262
unidentified_Cyanobacteria	Acinetobacter	0.0278926	0.912518	-0.760578	0.000247907
Sphingomonas	Acinetobacter	0.294422	0.235637	-0.73581	0.000500083
Caviibacter	Acinetobacter	-0.422959	0.0803259	-0.378295	0.121639
Romboutsia	Acinetobacter	0.314757	0.203314	-0.473684	0.0470641
Chryseobacterium	Acinetobacter	0.588539	0.0101868	-0.374806	0.125397
Porphyromonas	Acinetobacter	-0.482189	0.042713	-0.467492	0.0504375
Brachybacterium	Acinetobacter	0.276717	0.266306	-0.296182	0.232717
Bacillus	Acinetobacter	0.620227	0.006032	-0.611571	0.00699755
Alloprevotella	Acinetobacter	-0.622934	0.0057533	-0.682147	0.00181708
Paracoccus	Acinetobacter	0.545924	0.0190927	-0.560372	0.0155691
Deinococcus	Acinetobacter	0.173464	0.491227	0.0579112	0.819453
Desemzia	Acinetobacter	0.296182	0.232717	-0.232318	0.353583
Stenotrophobacter	Acinetobacter	0.52322	0.0258675	-0.553719	0.0171211
Kosakonia	Acinetobacter	0.233351	0.351387	0.0154799	0.951388
Jeotgalibaca	Acinetobacter	0.492769	0.0377364	-0.466701	0.0508813
unidentified_Acidobacteria	Acinetobacter	0.155831	0.536931	-0.65186	0.00337555
Brevibacterium	Acinetobacter	0.0526316	0.83569	-0.15186	0.547482
Turicibacter	Acinetobacter	0.139391	0.581199	-0.453278	0.0588696
Kingella	Acinetobacter	-0.193082	0.442704	-0.169773	0.500635
Psychrobacter	Acinetobacter	0.573051	0.0129208	0.164256	0.514855
Methanobrevibacter	Acinetobacter	0.351058	0.153169	-0.531405	0.0232382
unidentified_Clostridiales	Acinetobacter	-0.105372	0.67732	-0.610222	0.00715861
Alkanindiges	Acinetobacter	-0.0395021	0.876332	-0.0916465	0.717597
Geobacter	Acinetobacter	-0.172699	0.493169	-0.750793	0.000330202
unidentified_Ruminococcaceae	Acinetobacter	-0.479876	0.0438646	-0.656686	0.00307198
Ornithinicoccus	Acinetobacter	0.28999	0.243092	-0.0237481	0.92548
Thermomonas	Acinetobacter	0.284091	0.253245	-0.603306	0.00803243
Luteimonas	Acinetobacter	0.309757	0.210975	-0.194115	0.440221
Mogibacterium	Acinetobacter	0.0340557	0.893283	-0.386164	0.113454
Knoellia	Acinetobacter	0.40186	0.0983114	-0.568182	0.0138916
unidentified_Prevotellaceae	Acinetobacter	-0.237481	0.34268	-0.722767	0.000702558
Candidatus_Udaeobacter	Acinetobacter	0.698658	0.00125753	-0.341766	0.165102
Pseudomonas	Acinetobacter	0.162106	0.520447	0.202375	0.420619
Terrisporobacter	Acinetobacter	0.260196	0.297056	-0.810951	4.44749e-05
Devosia	Acinetobacter	0.49226	0.037965	-0.671141	0.00229373
Brevundimonas	Acinetobacter	0.614352	0.00667456	-0.548271	0.0184812
unidentified_Lachnospiraceae	Acinetobacter	-0.28719	0.247878	-0.708978	0.000986926
Aeromonas	Acinetobacter	0.410975	0.0902168	0.247413	0.322258
unidentified_Gammaproteobacteria	Acinetobacter	0.0991224	0.695564	-0.729995	0.000583284
Actinomyces	Acinetobacter	-0.470307	0.0488821	-0.549623	0.018136
Luteitalea	Acinetobacter	0.534848	0.0221968	-0.313503	0.205218
Facklamia	Acinetobacter	0.172521	0.493623	-0.291927	0.239815
Macrococcus	Acinetobacter	0.53175	0.023132	0.279215	0.261836
Marvinbryantia	Acinetobacter	-0.0177465	0.94428	-0.00932166	0.970716
unidentified_Alphaproteobacteria	Acinetobacter	-0.0021125	0.993362	-0.664613	0.00262216
Lautropia	Acinetobacter	-0.334711	0.174572	-0.520392	0.0268276
Lysinibacillus	Acinetobacter	0.242769	0.331716	-0.625324	0.00551608
Georgenia	Acinetobacter	0.144703	0.566727	0.371901	0.128589
Blautia	Acinetobacter	-0.20031	0.425475	-0.702231	0.00115763
Faecalibacterium	Acinetobacter	-0.260465	0.296539	-0.618482	0.00621736
Flaviaesturariibacter	Acinetobacter	0.568476	0.0138313	-0.138573	0.58344
Comamonas	Acinetobacter	0.346254	0.159263	0.185301	0.461647
Ornithinimicrobium	Acinetobacter	0.282912	0.255306	-0.51787	0.0277075
Paraclostridium	Acinetobacter	0.263158	0.291392	-0.436758	0.0699479
Glutamicibacter	Acinetobacter	0.417356	0.0848463	-0.199898	0.426448
Globicatella	Acinetobacter	0.556535	0.01645	0.384494	0.115158
Dietzia	Acinetobacter	0.294118	0.236143	-0.0836777	0.741319
Neisseria	Acinetobacter	0.0662185	0.794047	-0.211181	0.400241
Ferruginibacter	Acinetobacter	0.368915	0.131929	-0.531611	0.0231748
Novosphingobium	Acinetobacter	0.312855	0.206207	-0.705276	0.0010778
Ilumatobacter	Acinetobacter	-0.12093	0.632656	-0.5738	0.0127765
unidentified_Bacteroidales	Acinetobacter	-0.408481	0.092382	-0.825737	2.43627e-05
Tissierella	Acinetobacter	-0.299071	0.227974	0.223025	0.373699
Flavobacterium	Acinetobacter	0.244308	0.328564	-0.722481	0.000707664
Veillonella	Acinetobacter	-0.066495	0.793205	-0.600026	0.00847586
Acetitomaculum	Acinetobacter	-0.193182	0.442464	-0.369644	0.131108
Akkermansia	Acinetobacter	0.0185951	0.94162	-0.576607	0.0122466
Peptostreptococcus	Acinetobacter	-0.389866	0.109742	-0.733212	0.000535931
Blastococcus	Acinetobacter	-0.231765	0.354763	-0.521201	0.0265504
Hymenobacter	Acinetobacter	0.0971075	0.70148	-0.428277	0.076201
Proteiniclasticum	Acinetobacter	-0.32438	0.189089	-0.397727	0.102148
Lysobacter	Acinetobacter	0.458441	0.0556933	-0.362979	0.138747
Adhaeribacter	Acinetobacter	0.14019	0.579013	-0.306822	0.21556
Helcococcus	Acinetobacter	-0.150104	0.552175	-0.291221	0.241007
Enhydrobacter	Aerococcus	-0.373774	0.126525	-0.551653	0.0176273
Staphylococcus	Aerococcus	-0.116736	0.644588	0.242643	0.331974
Bradyrhizobium	Aerococcus	-0.295302	0.234173	0.0382034	0.880369
unidentified_Corynebacteriaceae	Aerococcus	0.664946	0.0026045	0.307692	0.214193
Moraxella	Aerococcus	-0.309757	0.210975	0.119773	0.63594
Atopostipes	Aerococcus	0.454545	0.0580778	0.172432	0.49385
Fusobacterium	Aerococcus	-0.528653	0.0240978	-0.106405	0.674321
Bacteroides	Aerococcus	-0.62984	0.00508942	-0.202375	0.420619
Streptococcus	Aerococcus	-0.0991224	0.695564	0.203407	0.418201
Massilia	Aerococcus	-0.101187	0.689518	-0.196281	0.435035
Mannheimia	Aerococcus	-0.637068	0.00446278	-0.19618	0.435277
Bifidobacterium	Aerococcus	-0.184917	0.462591	-0.219008	0.382588
unidentified_Enterobacteriaceae	Aerococcus	-0.0764068	0.763159	-0.247806	0.321465
Trueperella	Aerococcus	-0.416322	0.0856998	-0.406833	0.0938326
Cupriavidus	Aerococcus	-0.419421	0.0831584	0.0640165	0.800764
Jeotgalicoccus	Aerococcus	0.621384	0.00591155	0.74858	0.000351697
Planococcus	Aerococcus	0.62571	0.00547849	0.503876	0.0330032
Exiguobacterium	Aerococcus	-0.242769	0.331716	0.0113578	0.964324
Lactobacillus	Aerococcus	-0.180692	0.473057	-0.0929272	0.713807
Cutibacterium	Aerococcus	-0.367041	0.134056	-0.118336	0.640027
Alysiella	Aerococcus	-0.300465	0.225709	0.209603	0.403854
Ralstonia	Aerococcus	-0.374806	0.125397	0.0536913	0.832426
Rothia	Aerococcus	0.546206	0.0190184	0.618088	0.00625988
Bergeyella	Aerococcus	-0.53588	0.0218917	0.414042	0.0876051
unidentified_Cyanobacteria	Aerococcus	-0.202584	0.420128	-0.147651	0.558764
Sphingomonas	Aerococcus	0.0134367	0.957798	-0.0268456	0.91579
Caviibacter	Aerococcus	-0.828765	2.13913e-05	-0.139607	0.580607
Romboutsia	Aerococcus	0.0113578	0.964324	0.297367	0.230763
Chryseobacterium	Aerococcus	-0.0423554	0.867471	-0.243802	0.329599
Porphyromonas	Aerococcus	-0.630165	0.00505977	-0.0423335	0.867539
Brachybacterium	Aerococcus	0.682335	0.00180971	0.536913	0.02159
Bacillus	Aerococcus	0.318018	0.198418	0.0770026	0.761363
Alloprevotella	Aerococcus	-0.607752	0.00746141	-0.00206505	0.993511
Paracoccus	Aerococcus	-0.0041301	0.987023	-0.154879	0.539452
Deinococcus	Aerococcus	-0.00981405	0.96917	0.49043	0.0387962
Desemzia	Aerococcus	0.841508	1.2023e-05	0.779442	0.000137171
Stenotrophobacter	Aerococcus	-0.0743418	0.769394	-0.218088	0.384641
Kosakonia	Aerococcus	-0.522211	0.026207	-0.397522	0.102342
Jeotgalibaca	Aerococcus	0.258398	0.300527	0.448347	0.0620284
unidentified_Acidobacteria	Aerococcus	-0.0877646	0.729124	-0.0237726	0.925403
Brevibacterium	Aerococcus	0.729995	0.000583284	0.600517	0.00840831
Turicibacter	Aerococcus	0.385331	0.114302	0.621384	0.00591155
Kingella	Aerococcus	-0.0619835	0.806976	0.296738	0.231798
Psychrobacter	Aerococcus	0.392562	0.107094	-0.177261	0.48164
Methanobrevibacter	Aerococcus	0.171488	0.496254	0.088267	0.727629
unidentified_Clostridiales	Aerococcus	0.0863049	0.733473	-0.0103306	0.967548
Alkanindiges	Aerococcus	0.0171611	0.946115	-0.547528	0.018673
Geobacter	Aerococcus	0.320228	0.195143	-0.197925	0.43112
unidentified_Ruminococcaceae	Aerococcus	0.0588539	0.816561	-0.0227273	0.928675
Ornithinicoccus	Aerococcus	0.191017	0.447692	-0.114669	0.650495
Thermomonas	Aerococcus	-0.0930233	0.713523	-0.448579	0.0618771
Luteimonas	Aerococcus	-0.418388	0.0839994	-0.186983	0.457517
Mogibacterium	Aerococcus	0.159009	0.528554	0.293388	0.237362
Knoellia	Aerococcus	0.492507	0.0378541	-0.0387597	0.878639
unidentified_Prevotellaceae	Aerococcus	-0.313017	0.20596	-0.218492	0.38374
Candidatus_Udaeobacter	Aerococcus	0.304595	0.219081	0.278409	0.263272
Pseudomonas	Aerococcus	0.389463	0.110142	-0.147727	0.558559
Terrisporobacter	Aerococcus	0.0630165	0.803818	-0.155556	0.537659
Devosia	Aerococcus	0.0278782	0.912563	-0.208678	0.405978
Brevundimonas	Aerococcus	-0.0258264	0.918977	-0.139463	0.581002
unidentified_Lachnospiraceae	Aerococcus	-0.262016	0.293569	-0.105318	0.677479
Aeromonas	Aerococcus	0.269291	0.279873	-0.195236	0.437532
unidentified_Gammaproteobacteria	Aerococcus	0.0924587	0.715193	-0.0206612	0.935145
Actinomyces	Aerococcus	-0.538889	0.0210214	-0.00363832	0.988568
Luteitalea	Aerococcus	-0.194215	0.43998	-0.496895	0.0359208
Facklamia	Aerococcus	0.606718	0.00759114	0.495082	0.0367102
Macrococcus	Aerococcus	0.0583678	0.818052	0.125711	0.619162
Marvinbryantia	Aerococcus	0.589069	0.0101022	0.713475	0.000885237
unidentified_Alphaproteobacteria	Aerococcus	0.0966969	0.702688	0.0130281	0.959081
Lautropia	Aerococcus	-0.401034	0.09907	0.139463	0.581002
Lysinibacillus	Aerococcus	0.173643	0.490772	-0.250776	0.31551
Georgenia	Aerococcus	0.329369	0.181981	0.270284	0.278035
Blautia	Aerococcus	-0.301653	0.223789	-0.082902	0.743641
Faecalibacterium	Aerococcus	-0.383661	0.116014	0.0599174	0.813301
Flaviaesturariibacter	Aerococcus	0.247673	0.321732	-0.340404	0.166902
Comamonas	Aerococcus	-0.271458	0.275871	-0.486278	0.0407335
Ornithinimicrobium	Aerococcus	0.0340909	0.893173	-0.108291	0.668858
Paraclostridium	Aerococcus	-0.163139	0.517758	0.245351	0.326437
Glutamicibacter	Aerococcus	0.375194	0.124976	0.00673578	0.978838
Globicatella	Aerococcus	0.191511	0.446495	0.0158093	0.950355
Dietzia	Aerococcus	0.83428	1.67683e-05	0.224289	0.370926
Neisseria	Aerococcus	-0.322982	0.191113	-0.433456	0.0723357
Ferruginibacter	Aerococcus	0.332817	0.177175	-0.114568	0.650786
Novosphingobium	Aerococcus	0.147727	0.558559	-0.0279359	0.912383
Ilumatobacter	Aerococcus	0.0672182	0.791003	-0.300001	0.22646
unidentified_Bacteroidales	Aerococcus	-0.325401	0.187619	-0.0851073	0.737046
Tissierella	Aerococcus	-0.208315	0.406813	0.0971074	0.701481
Flavobacterium	Aerococcus	-0.14086	0.577181	-0.233196	0.351716
Veillonella	Aerococcus	-0.67309	0.00220254	-0.285055	0.251567
Acetitomaculum	Aerococcus	0.442894	0.0656667	0.63688	0.0044782
Akkermansia	Aerococcus	-0.075969	0.76448	-0.27447	0.270367
Peptostreptococcus	Aerococcus	-0.316607	0.200527	0.0632226	0.803188
Blastococcus	Aerococcus	-0.330746	0.180052	0.00103466	0.996749
Hymenobacter	Aerococcus	-0.12093	0.632657	0.0867321	0.732199
Proteiniclasticum	Aerococcus	-0.129199	0.609391	-0.245995	0.325129
Lysobacter	Aerococcus	0.524793	0.0253448	-0.167615	0.506174
Adhaeribacter	Aerococcus	-0.0716895	0.777422	-0.202399	0.420563
Helcococcus	Aerococcus	-0.373901	0.126386	-0.44278	0.0657447
Staphylococcus	Enhydrobacter	0.0516262	0.83879	-0.159009	0.528554
Bradyrhizobium	Enhydrobacter	-0.0588235	0.816654	0.549303	0.0182172
unidentified_Corynebacteriaceae	Enhydrobacter	-0.401445	0.0986919	-0.159009	0.528554
Moraxella	Enhydrobacter	0.356037	0.147026	0.0082602	0.97405
Atopostipes	Enhydrobacter	-0.29427	0.23589	-0.150749	0.550451
Fusobacterium	Enhydrobacter	0.236326	0.345101	0.543905	0.0196313
Bacteroides	Enhydrobacter	0.190918	0.447931	0.459473	0.0550738
Streptococcus	Enhydrobacter	0.102167	0.686655	0.0402685	0.87395
Massilia	Enhydrobacter	0.830753	1.96126e-05	0.581612	0.0113457
Mannheimia	Enhydrobacter	0.364293	0.137217	0.182757	0.467928
Bifidobacterium	Enhydrobacter	-0.156944	0.53399	0.254132	0.308859
unidentified_Enterobacteriaceae	Enhydrobacter	0.190918	0.447931	-0.0454311	0.857936
Trueperella	Enhydrobacter	0.450181	0.0608394	0.737062	0.000483546
Cupriavidus	Enhydrobacter	-0.0206505	0.935179	0.512132	0.0297923
Jeotgalicoccus	Enhydrobacter	-0.473929	0.0469345	-0.508002	0.0313668
Planococcus	Enhydrobacter	-0.624355	0.00561127	-0.341085	0.166
Exiguobacterium	Enhydrobacter	-0.0918947	0.716862	-0.658751	0.00294912
Lactobacillus	Enhydrobacter	0.349845	0.154692	0.561693	0.0152745
Cutibacterium	Enhydrobacter	0.0956546	0.705757	0.292697	0.23852
Alysiella	Enhydrobacter	0.240454	0.33649	-0.0309757	0.902889
Ralstonia	Enhydrobacter	-0.0299278	0.90616	0.50284	0.0334244
Rothia	Enhydrobacter	-0.0691434	0.785148	-0.126615	0.616625
Bergeyella	Enhydrobacter	0.292054	0.239602	-0.0619515	0.807074
unidentified_Cyanobacteria	Enhydrobacter	0.14876	0.55578	0.547238	0.0187483
Sphingomonas	Enhydrobacter	0.298554	0.228818	0.450181	0.0608394
Caviibacter	Enhydrobacter	0.625648	0.00548454	0.165977	0.510398
Romboutsia	Enhydrobacter	0.0877193	0.729259	0.0815694	0.747633
Chryseobacterium	Enhydrobacter	-0.0474961	0.851545	0.341942	0.16487
Porphyromonas	Enhydrobacter	0.387197	0.11241	0.203407	0.418201
Brachybacterium	Enhydrobacter	-0.520392	0.0268276	-0.360351	0.141842
Bacillus	Enhydrobacter	-0.0443756	0.861206	0.224289	0.370926
Alloprevotella	Enhydrobacter	0.0299587	0.906064	0.411977	0.0893573
Paracoccus	Enhydrobacter	0.108359	0.66866	0.43366	0.0721859
Deinococcus	Enhydrobacter	-0.367579	0.133443	-0.381273	0.118494
Desemzia	Enhydrobacter	-0.382869	0.116832	-0.366736	0.134404
Stenotrophobacter	Enhydrobacter	0.182663	0.468161	0.546253	0.0190059
Kosakonia	Enhydrobacter	0.334538	0.174809	0.133196	0.59827
Jeotgalibaca	Enhydrobacter	-0.637397	0.0044358	-0.0072314	0.977281
unidentified_Acidobacteria	Enhydrobacter	0.318885	0.197128	0.377261	0.122745
Brevibacterium	Enhydrobacter	-0.430341	0.0746428	-0.381912	0.117826
Turicibacter	Enhydrobacter	-0.443986	0.064926	-0.184917	0.462591
Kingella	Enhydrobacter	-0.173464	0.491227	-0.343864	0.162353
Psychrobacter	Enhydrobacter	-0.235416	0.347018	-0.0568476	0.822719
Methanobrevibacter	Enhydrobacter	-0.263294	0.291134	0.148496	0.55649
unidentified_Clostridiales	Enhydrobacter	0.0568182	0.822809	0.426653	0.0774435
Alkanindiges	Enhydrobacter	0.50625	0.0320537	0.627101	0.0053448
Geobacter	Enhydrobacter	0.287488	0.247367	0.534035	0.0224394
unidentified_Ruminococcaceae	Enhydrobacter	0.108359	0.66866	0.483471	0.0420847
Ornithinicoccus	Enhydrobacter	-0.26935	0.279764	0.0036157	0.988639
Thermomonas	Enhydrobacter	0.271694	0.275437	0.558656	0.0159581
Luteimonas	Enhydrobacter	0.341766	0.165102	0.0805785	0.750606
Mogibacterium	Enhydrobacter	-0.137255	0.587062	-0.0382231	0.880308
Knoellia	Enhydrobacter	-0.349174	0.15554	-0.00671835	0.978893
unidentified_Prevotellaceae	Enhydrobacter	0.32318	0.190826	0.65186	0.00337558
Candidatus_Udaeobacter	Enhydrobacter	0.170279	0.499341	0.0470041	0.853067
Pseudomonas	Enhydrobacter	-0.287042	0.248133	-0.331612	0.178846
Terrisporobacter	Enhydrobacter	0.0402685	0.87395	0.463049	0.0529685
Devosia	Enhydrobacter	-0.180599	0.473289	0.505682	0.0322791
Brevundimonas	Enhydrobacter	0.177594	0.480803	0.474174	0.046805
unidentified_Lachnospiraceae	Enhydrobacter	0.28719	0.247878	0.528653	0.0240978
Aeromonas	Enhydrobacter	0.097309	0.700888	-0.247541	0.322
unidentified_Gammaproteobacteria	Enhydrobacter	0.488384	0.0397418	0.467975	0.050168
Actinomyces	Enhydrobacter	0.162678	0.518956	0.115387	0.648442
Luteitalea	Enhydrobacter	0.134228	0.595411	0.438407	0.0687778
Facklamia	Enhydrobacter	-0.389463	0.110142	-0.223201	0.373312
Macrococcus	Enhydrobacter	-0.160041	0.525845	-0.26746	0.283282
Marvinbryantia	Enhydrobacter	-0.370588	0.13005	-0.455443	0.057522
unidentified_Alphaproteobacteria	Enhydrobacter	0.250332	0.316396	0.612843	0.00684824
Lautropia	Enhydrobacter	0.277893	0.264196	0.0154959	0.951338
Lysinibacillus	Enhydrobacter	-0.224174	0.371179	0.383144	0.116548
Georgenia	Enhydrobacter	-0.306977	0.215316	-0.16124	0.522708
Blautia	Enhydrobacter	0.436758	0.0699479	0.468914	0.0496472
Faecalibacterium	Enhydrobacter	0.67597	0.00207329	0.4375	0.0694195
Flaviaesturariibacter	Enhydrobacter	0.245995	0.325128	0.2597	0.298011
Comamonas	Enhydrobacter	0.0775195	0.759805	-0.117038	0.643724
Ornithinimicrobium	Enhydrobacter	-0.141456	0.575555	0.193783	0.441017
Paraclostridium	Enhydrobacter	0.0443756	0.861206	0.0578512	0.819637
Glutamicibacter	Enhydrobacter	-0.275827	0.267911	-0.0217618	0.931698
Globicatella	Enhydrobacter	-0.0929402	0.713769	-0.211844	0.398728
Dietzia	Enhydrobacter	-0.403509	0.0968097	-0.117313	0.642941
Neisseria	Enhydrobacter	0.257631	0.302014	0.12636	0.617341
Ferruginibacter	Enhydrobacter	0.282904	0.25532	0.192329	0.44452
Novosphingobium	Enhydrobacter	-0.0123903	0.961083	0.435076	0.071157
Ilumatobacter	Enhydrobacter	0.157106	0.533562	0.434199	0.071793
unidentified_Bacteroidales	Enhydrobacter	0.53361	0.0225668	0.528288	0.0242135
Tissierella	Enhydrobacter	0.410184	0.090899	-0.00309917	0.990262
Flavobacterium	Enhydrobacter	0.015528	0.951237	0.541882	0.0201829
Veillonella	Enhydrobacter	0.00103898	0.996735	0.645153	0.00383788
Acetitomaculum	Enhydrobacter	-0.303719	0.220475	-0.22314	0.373446
Akkermansia	Enhydrobacter	-0.0991736	0.695414	0.44951	0.0612726
Peptostreptococcus	Enhydrobacter	0.0155119	0.951287	0.22781	0.363262
Blastococcus	Enhydrobacter	-0.0682879	0.787749	0.0196586	0.938287
Hymenobacter	Enhydrobacter	0.233471	0.35113	0.0165204	0.948124
Proteiniclasticum	Enhydrobacter	0.145661	0.564134	0.2646	0.288659
Lysobacter	Enhydrobacter	-0.268456	0.281424	0.0134506	0.957755
Adhaeribacter	Enhydrobacter	0.00415377	0.986949	0.327792	0.184208
Helcococcus	Enhydrobacter	0.142858	0.571736	0.69929	0.00123937
Bradyrhizobium	Staphylococcus	0.578214	0.0119514	-0.172343	0.494076
unidentified_Corynebacteriaceae	Staphylococcus	0.202375	0.420619	0.118679	0.639049
Moraxella	Staphylococcus	0.205472	0.413389	0.0464396	0.854814
Atopostipes	Staphylococcus	-0.0278926	0.912518	0.325077	0.188085
Fusobacterium	Staphylococcus	0.555498	0.0166946	-0.257099	0.303051
Bacteroides	Staphylococcus	0.245741	0.325645	-0.244582	0.328004
Streptococcus	Staphylococcus	0.082602	0.744539	0.467492	0.0504375
Massilia	Staphylococcus	0.0371709	0.883581	-0.21683	0.387457
Mannheimia	Staphylococcus	-0.100155	0.692539	0.178535	0.478445
Bifidobacterium	Staphylococcus	-0.355888	0.147207	-0.375839	0.124277
unidentified_Enterobacteriaceae	Staphylococcus	-0.262261	0.2931	-0.339525	0.168071
Trueperella	Staphylococcus	0.105372	0.677321	-0.365237	0.136125
Cupriavidus	Staphylococcus	0.46281	0.0531074	-0.0835913	0.741577
Jeotgalicoccus	Staphylococcus	0.0619835	0.806976	0.164087	0.515295
Planococcus	Staphylococcus	-0.237481	0.34268	-0.0134298	0.95782
Exiguobacterium	Staphylococcus	-0.357438	0.145328	0.0670795	0.791425
Lactobacillus	Staphylococcus	-0.131131	0.604006	-0.0629515	0.804017
Cutibacterium	Staphylococcus	0.258191	0.300929	0.262716	0.292233
Alysiella	Staphylococcus	-0.0557563	0.826072	0.0918473	0.717003
Ralstonia	Staphylococcus	0.473929	0.0469345	-0.0918473	0.717003
Rothia	Staphylococcus	0.231286	0.355787	0.0289256	0.90929
Bergeyella	Staphylococcus	0.0691792	0.785039	0.24871	0.319645
unidentified_Cyanobacteria	Staphylococcus	-0.308527	0.212889	-0.201238	0.423288
Sphingomonas	Staphylococcus	-0.316279	0.201019	-0.370485	0.130166
Caviibacter	Staphylococcus	0.211071	0.400492	0.528166	0.0242523
Romboutsia	Staphylococcus	-0.487352	0.0402257	-0.325077	0.188085
Chryseobacterium	Staphylococcus	-0.618802	0.00618309	-0.441921	0.0663326
Porphyromonas	Staphylococcus	0.0490702	0.846679	0.0443756	0.861206
Brachybacterium	Staphylococcus	-0.141529	0.575356	0.267286	0.283608
Bacillus	Staphylococcus	-0.623645	0.0056819	-0.326446	0.186123
Alloprevotella	Staphylococcus	0.245478	0.326179	-0.211558	0.39938
Paracoccus	Staphylococcus	-0.678369	0.00197046	-0.246646	0.323809
Deinococcus	Staphylococcus	-0.396694	0.103124	0.394003	0.105697
Desemzia	Staphylococcus	0.0299432	0.906112	-0.101187	0.689518
Stenotrophobacter	Staphylococcus	-0.800207	6.67427e-05	-0.483471	0.0420846
Kosakonia	Staphylococcus	-0.283058	0.25505	0.0237358	0.925518
Jeotgalibaca	Staphylococcus	-0.576744	0.0122212	-0.111513	0.659559
unidentified_Acidobacteria	Staphylococcus	-0.312855	0.206207	-0.373967	0.126314
Brevibacterium	Staphylococcus	0.20031	0.425475	0.104339	0.680325
Turicibacter	Staphylococcus	-0.0237603	0.925441	-0.0856995	0.735278
Kingella	Staphylococcus	0.244835	0.327489	-0.189442	0.451516
Psychrobacter	Staphylococcus	-0.544421	0.0194924	-0.262397	0.292842
Methanobrevibacter	Staphylococcus	-0.186983	0.457517	0.183708	0.465574
unidentified_Clostridiales	Staphylococcus	-0.0289406	0.909244	-0.152814	0.544939
Alkanindiges	Staphylococcus	-0.135208	0.592701	-0.424523	0.0790955
Geobacter	Staphylococcus	0.209519	0.404045	-0.144343	0.567702
unidentified_Ruminococcaceae	Staphylococcus	0.580279	0.0115803	-0.299432	0.227385
Ornithinicoccus	Staphylococcus	-0.171399	0.49648	0.686629	0.00164804
Thermomonas	Staphylococcus	-0.744703	0.000392198	-0.244835	0.327489
Luteimonas	Staphylococcus	-0.393595	0.106091	0.332473	0.177651
Mogibacterium	Staphylococcus	-0.0392359	0.877159	0.0712442	0.778771
Knoellia	Staphylococcus	-0.356072	0.146983	0.209711	0.403605
unidentified_Prevotellaceae	Staphylococcus	0.112603	0.656423	-0.157976	0.531269
Candidatus_Udaeobacter	Staphylococcus	-0.620547	0.00599847	-0.239546	0.338374
Pseudomonas	Staphylococcus	-0.115702	0.647539	-0.0258131	0.919019
Terrisporobacter	Staphylococcus	-0.521694	0.0263822	-0.213843	0.394188
Devosia	Staphylococcus	-0.653588	0.00326413	-0.376872	0.123163
Brevundimonas	Staphylococcus	-0.760847	0.000245913	-0.283944	0.253501
unidentified_Lachnospiraceae	Staphylococcus	0.290956	0.241454	-0.170279	0.499341
Aeromonas	Staphylococcus	-0.351632	0.152452	0.122154	0.629193
unidentified_Gammaproteobacteria	Staphylococcus	-0.205579	0.413142	-0.268456	0.281424
Actinomyces	Staphylococcus	0.23997	0.337493	0.0602611	0.812248
Luteitalea	Staphylococcus	-0.794938	8.07383e-05	-0.438698	0.0685728
Facklamia	Staphylococcus	-0.207235	0.409305	-0.0414081	0.870411
Macrococcus	Staphylococcus	-0.457128	0.0564886	0.146846	0.560933
Marvinbryantia	Staphylococcus	0.151445	0.548589	-0.0445368	0.860707
unidentified_Alphaproteobacteria	Staphylococcus	0.281636	0.257547	-0.392726	0.106935
Lautropia	Staphylococcus	0.0950905	0.70742	0.322148	0.192328
Lysinibacillus	Staphylococcus	-0.480103	0.0437504	-0.142636	0.57234
Georgenia	Staphylococcus	0.0775595	0.759685	0.620868	0.00596504
Blautia	Staphylococcus	0.134814	0.593791	-0.314865	0.203151
Faecalibacterium	Staphylococcus	0.293692	0.236854	-0.312855	0.206207
Flaviaesturariibacter	Staphylococcus	-0.714582	0.000861599	-0.262669	0.292324
Comamonas	Staphylococcus	-0.510859	0.0302712	-0.194618	0.439013
Ornithinimicrobium	Staphylococcus	-0.506198	0.0320742	0.147075	0.560316
Paraclostridium	Staphylococcus	-0.579246	0.0117646	-0.259164	0.299046
Glutamicibacter	Staphylococcus	-0.31938	0.196395	0.229934	0.358683
Globicatella	Staphylococcus	-0.345385	0.160382	-0.174866	0.487677
Dietzia	Staphylococcus	0.00619515	0.980536	0.586777	0.0104721
Neisseria	Staphylococcus	-0.482403	0.0426078	-0.217392	0.386197
Ferruginibacter	Staphylococcus	-0.54018	0.0206566	-0.124353	0.622984
Novosphingobium	Staphylococcus	-0.344008	0.162166	-0.478801	0.0444077
Ilumatobacter	Staphylococcus	-0.45243	0.059404	-0.333508	0.176222
unidentified_Bacteroidales	Staphylococcus	0.0786343	0.756449	0.132782	0.599418
Tissierella	Staphylococcus	0.328837	0.182732	0.537945	0.0212915
Flavobacterium	Staphylococcus	-0.22113	0.377879	-0.125065	0.620981
Veillonella	Staphylococcus	-0.0275473	0.913597	-0.10313	0.683847
Acetitomaculum	Staphylococcus	0.442377	0.0660195	0.134228	0.595411
Akkermansia	Staphylococcus	-0.00206718	0.993505	-0.0538305	0.831997
Peptostreptococcus	Staphylococcus	0.23849	0.340572	-0.0929571	0.713719
Blastococcus	Staphylococcus	-0.187889	0.455303	0.0165461	0.948044
Hymenobacter	Staphylococcus	-0.382429	0.117289	0.0361197	0.886853
Proteiniclasticum	Staphylococcus	-0.00620155	0.980516	0.459711	0.0549321
Lysobacter	Staphylococcus	-0.667355	0.00247976	-0.219235	0.382083
Adhaeribacter	Staphylococcus	-0.652478	0.00333534	-0.230896	0.35662
Helcococcus	Staphylococcus	-0.0248577	0.922007	-0.527317	0.0245238
unidentified_Corynebacteriaceae	Bradyrhizobium	-0.100103	0.69269	0.0526316	0.83569
Moraxella	Bradyrhizobium	-0.00309598	0.990272	0.0175439	0.944915
Atopostipes	Bradyrhizobium	-0.20444	0.415791	-0.166151	0.50995
Fusobacterium	Bradyrhizobium	0.475748	0.0459786	0.680434	0.00188535
Bacteroides	Bradyrhizobium	0.424149	0.0793889	0.661507	0.00279146
Streptococcus	Bradyrhizobium	-0.0546956	0.829335	0.106295	0.67464
Massilia	Bradyrhizobium	0.0877193	0.729259	0.667011	0.00249728
Mannheimia	Bradyrhizobium	-0.00722394	0.977304	0.0608875	0.81033
Bifidobacterium	Bradyrhizobium	-0.043366	0.864336	0.396489	0.103318
unidentified_Enterobacteriaceae	Bradyrhizobium	-0.209494	0.404102	-0.0629515	0.804017
Trueperella	Bradyrhizobium	0.379969	0.119864	0.718057	0.000790751
Cupriavidus	Bradyrhizobium	0.933402	1.57681e-08	0.96904	3.85141e-11
Jeotgalicoccus	Bradyrhizobium	-0.0598864	0.813396	0.0216718	0.93198
Planococcus	Bradyrhizobium	-0.430341	0.0746428	0.274794	0.26978
Exiguobacterium	Bradyrhizobium	-0.403717	0.0966211	-0.632611	0.00484123
Lactobacillus	Bradyrhizobium	0.0959752	0.704812	0.603715	0.00797847
Cutibacterium	Bradyrhizobium	0.745265	0.000386092	0.508685	0.0311021
Alysiella	Bradyrhizobium	-0.100103	0.69269	0.0980392	0.698742
Ralstonia	Bradyrhizobium	0.907121	2.0737e-07	0.966976	6.41243e-11
Rothia	Bradyrhizobium	-0.223942	0.371686	0.303719	0.220475
Bergeyella	Bradyrhizobium	-0.0113519	0.964342	0.308566	0.212829
unidentified_Cyanobacteria	Bradyrhizobium	0.180785	0.472824	0.801858	6.2806e-05
Sphingomonas	Bradyrhizobium	-0.017562	0.944858	0.71517	0.00084924
Caviibacter	Bradyrhizobium	0.131334	0.603439	0.259432	0.298529
Romboutsia	Bradyrhizobium	-0.292054	0.239602	0.632611	0.00484123
Chryseobacterium	Bradyrhizobium	-0.372741	0.12766	0.335571	0.173399
Porphyromonas	Bradyrhizobium	0.266391	0.285284	0.265222	0.287484
Brachybacterium	Bradyrhizobium	-0.230253	0.357999	0.0815273	0.747759
Bacillus	Bradyrhizobium	-0.504644	0.0326937	0.463843	0.0525093
Alloprevotella	Bradyrhizobium	0.692149	0.00145796	0.692466	0.00144761
Paracoccus	Bradyrhizobium	-0.345717	0.159953	0.578947	0.0118185
Deinococcus	Bradyrhizobium	0.0505937	0.841975	-0.146846	0.560933
Desemzia	Bradyrhizobium	-0.230134	0.358254	0.252969	0.311155
Stenotrophobacter	Bradyrhizobium	-0.411765	0.0895391	0.464876	0.0519163
Kosakonia	Bradyrhizobium	-0.0805369	0.750731	-0.155831	0.536931
Jeotgalibaca	Bradyrhizobium	-0.294422	0.235637	0.474961	0.0463901
unidentified_Acidobacteria	Bradyrhizobium	-0.0299278	0.90616	0.542356	0.0200528
Brevibacterium	Bradyrhizobium	0.0134159	0.957864	0.0609504	0.810137
Turicibacter	Bradyrhizobium	0.202375	0.420619	0.493547	0.0373888
Kingella	Bradyrhizobium	0.282912	0.255306	0.0797105	0.753213
Psychrobacter	Bradyrhizobium	-0.619515	0.00610712	-0.248967	0.319129
Methanobrevibacter	Bradyrhizobium	-0.125968	0.618441	0.287498	0.247349
unidentified_Clostridiales	Bradyrhizobium	0.264463	0.288918	0.655653	0.00313497
Alkanindiges	Bradyrhizobium	-0.0436602	0.863424	0.14221	0.573499
Geobacter	Bradyrhizobium	0.0858327	0.734881	0.528567	0.024125
unidentified_Ruminococcaceae	Bradyrhizobium	0.570691	0.0133843	0.721735	0.000721152
Ornithinicoccus	Bradyrhizobium	-0.242518	0.332231	0.0134228	0.957842
Thermomonas	Bradyrhizobium	-0.280992	0.258684	0.446281	0.0633886
Luteimonas	Bradyrhizobium	-0.443986	0.064926	0.22509	0.369174
Mogibacterium	Bradyrhizobium	0.135191	0.59275	0.398555	0.101372
Knoellia	Bradyrhizobium	-0.0764463	0.76304	0.211777	0.398882
unidentified_Prevotellaceae	Bradyrhizobium	0.394424	0.105291	0.751678	0.000321925
Candidatus_Udaeobacter	Bradyrhizobium	-0.599587	0.0085367	0.255034	0.307087
Pseudomonas	Bradyrhizobium	-0.0898296	0.722985	-0.274652	0.270038
Terrisporobacter	Bradyrhizobium	-0.20857	0.406226	0.567149	0.0141048
Devosia	Bradyrhizobium	-0.349845	0.154692	0.602994	0.00807376
Brevundimonas	Bradyrhizobium	-0.399587	0.100409	0.694889	0.00137059
unidentified_Lachnospiraceae	Bradyrhizobium	0.269628	0.279248	0.729618	0.000589052
Aeromonas	Bradyrhizobium	-0.289856	0.243319	-0.486545	0.040607
unidentified_Gammaproteobacteria	Bradyrhizobium	-0.019618	0.938414	0.620547	0.00599847
Actinomyces	Bradyrhizobium	0.600658	0.00838892	0.374035	0.12624
Luteitalea	Bradyrhizobium	-0.364481	0.136999	0.193482	0.441741
Facklamia	Bradyrhizobium	-0.32438	0.189089	0.270188	0.278213
Macrococcus	Bradyrhizobium	-0.52762	0.0244266	-0.386764	0.112847
Marvinbryantia	Bradyrhizobium	0.0991715	0.69542	-0.00414296	0.986983
unidentified_Alphaproteobacteria	Bradyrhizobium	0.1352	0.592724	0.797952	7.24567e-05
Lautropia	Bradyrhizobium	0.23967	0.338117	0.406815	0.0938489
Lysinibacillus	Bradyrhizobium	-0.0909091	0.719782	0.365892	0.135371
Georgenia	Bradyrhizobium	-0.223256	0.373192	-0.104339	0.680325
Blautia	Bradyrhizobium	0.243676	0.329856	0.745733	0.00038108
Faecalibacterium	Bradyrhizobium	0.234626	0.348685	0.781621	0.000127644
Flaviaesturariibacter	Bradyrhizobium	-0.355556	0.147612	0.0775596	0.759685
Comamonas	Bradyrhizobium	-0.220155	0.380038	-0.431679	0.0736449
Ornithinimicrobium	Bradyrhizobium	-0.0320083	0.899667	0.499226	0.0349253
Paraclostridium	Bradyrhizobium	-0.0939112	0.710899	0.451213	0.0601774
Glutamicibacter	Bradyrhizobium	-0.479339	0.0441354	0.0352151	0.88967
Globicatella	Bradyrhizobium	-0.448105	0.0621869	-0.294954	0.234751
Dietzia	Bradyrhizobium	-0.250774	0.315513	0.071281	0.77866
Neisseria	Bradyrhizobium	-0.276255	0.267137	-0.161491	0.522052
Ferruginibacter	Bradyrhizobium	-0.491196	0.0384467	0.378242	0.121696
Novosphingobium	Bradyrhizobium	-0.0815694	0.747633	0.736299	0.000493562
Ilumatobacter	Bradyrhizobium	-0.0527132	0.835439	0.385295	0.114338
unidentified_Bacteroidales	Bradyrhizobium	-0.0258532	0.918893	0.696067	0.00133437
Tissierella	Bradyrhizobium	0.43303	0.0726476	-0.062984	0.803917
Flavobacterium	Bradyrhizobium	0.0745345	0.768811	0.530233	0.0236011
Veillonella	Bradyrhizobium	0.257668	0.301943	0.604193	0.00791577
Acetitomaculum	Bradyrhizobium	0.323347	0.190583	0.289107	0.244595
Akkermansia	Bradyrhizobium	0.253099	0.310897	0.577643	0.0120557
Peptostreptococcus	Bradyrhizobium	0.465358	0.0516417	0.474186	0.0467986
Blastococcus	Bradyrhizobium	0.171754	0.495574	0.348501	0.156392
Hymenobacter	Bradyrhizobium	-0.0413223	0.870677	0.205366	0.413635
Proteiniclasticum	Bradyrhizobium	0.480372	0.0436157	0.233471	0.35113
Lysobacter	Bradyrhizobium	-0.508002	0.0313668	0.196484	0.43455
Adhaeribacter	Bradyrhizobium	-0.0913829	0.718378	0.334904	0.174309
Helcococcus	Bradyrhizobium	0.342652	0.163938	0.463873	0.0524923
Moraxella	unidentified_Corynebacteriaceae	-0.230134	0.358254	-0.488132	0.0398595
Atopostipes	unidentified_Corynebacteriaceae	0.798142	7.19601e-05	0.44066	0.0672019
Fusobacterium	unidentified_Corynebacteriaceae	-0.120743	0.633187	-0.22922	0.360218
Bacteroides	unidentified_Corynebacteriaceae	-0.539732	0.0207827	0.232198	0.353838
Streptococcus	unidentified_Corynebacteriaceae	-0.151703	0.547901	-0.116615	0.644932
Massilia	unidentified_Corynebacteriaceae	-0.0835913	0.741577	-0.43366	0.0721859
Mannheimia	unidentified_Corynebacteriaceae	-0.428277	0.076201	-0.566563	0.0142268
Bifidobacterium	unidentified_Corynebacteriaceae	-0.0815694	0.747633	-0.00103252	0.996756
unidentified_Enterobacteriaceae	unidentified_Corynebacteriaceae	-0.195046	0.437986	-0.162023	0.520665
Trueperella	unidentified_Corynebacteriaceae	-0.0464636	0.85474	-0.185205	0.461883
Cupriavidus	unidentified_Corynebacteriaceae	-0.137326	0.586867	0.0939112	0.710899
Jeotgalicoccus	unidentified_Corynebacteriaceae	0.721735	0.000721152	0.426213	0.0777829
Planococcus	unidentified_Corynebacteriaceae	0.432405	0.0731082	-0.122934	0.626988
Exiguobacterium	unidentified_Corynebacteriaceae	-0.426433	0.0776131	0.0299278	0.90616
Lactobacillus	unidentified_Corynebacteriaceae	-0.337461	0.170838	-0.116615	0.644932
Cutibacterium	unidentified_Corynebacteriaceae	-0.162928	0.518306	0.262716	0.292233
Alysiella	unidentified_Corynebacteriaceae	0.0773994	0.760167	-0.314757	0.203314
Ralstonia	unidentified_Corynebacteriaceae	-0.0381837	0.88043	0.0732714	0.772631
Rothia	unidentified_Corynebacteriaceae	0.500516	0.0343838	0.0216942	0.93191
Bergeyella	unidentified_Corynebacteriaceae	-0.364293	0.137217	-0.215686	0.390027
unidentified_Cyanobacteria	unidentified_Corynebacteriaceae	-0.65186	0.00337555	0.147575	0.55897
Sphingomonas	unidentified_Corynebacteriaceae	-0.528926	0.0240113	0.0835913	0.741577
Caviibacter	unidentified_Corynebacteriaceae	-0.600829	0.00836562	-0.167442	0.50662
Romboutsia	unidentified_Corynebacteriaceae	-0.281734	0.257375	0.364293	0.137217
Chryseobacterium	unidentified_Corynebacteriaceae	-0.473929	0.0469345	-0.119773	0.63594
Porphyromonas	unidentified_Corynebacteriaceae	-0.164171	0.515075	-0.488132	0.0398595
Brachybacterium	unidentified_Corynebacteriaceae	0.74445	0.000394967	0.294118	0.236143
Bacillus	unidentified_Corynebacteriaceae	-0.256966	0.303309	0.0847108	0.738231
Alloprevotella	unidentified_Corynebacteriaceae	-0.213843	0.394188	-0.00103199	0.996757
Paracoccus	unidentified_Corynebacteriaceae	-0.413829	0.0877853	0.362229	0.139625
Deinococcus	unidentified_Corynebacteriaceae	-0.243676	0.329856	0.248191	0.32069
Desemzia	unidentified_Corynebacteriaceae	0.742002	0.000422665	0.202375	0.420619
Stenotrophobacter	unidentified_Corynebacteriaceae	-0.517028	0.0280061	0.127066	0.615359
Kosakonia	unidentified_Corynebacteriaceae	-0.579246	0.0117646	-0.209494	0.404102
Jeotgalibaca	unidentified_Corynebacteriaceae	0.186984	0.457516	0.0309757	0.902889
unidentified_Acidobacteria	unidentified_Corynebacteriaceae	-0.52322	0.0258675	0.11157	0.659393
Brevibacterium	unidentified_Corynebacteriaceae	0.853457	6.68154e-06	0.609504	0.00724554
Turicibacter	unidentified_Corynebacteriaceae	0.257099	0.303051	0.211668	0.399131
Kingella	unidentified_Corynebacteriaceae	0.291172	0.241089	-0.17909	0.477055
Psychrobacter	unidentified_Corynebacteriaceae	0.308725	0.21258	-0.315083	0.202821
Methanobrevibacter	unidentified_Corynebacteriaceae	-0.0712442	0.778771	0.255323	0.306519
unidentified_Clostridiales	unidentified_Corynebacteriaceae	-0.159091	0.528338	0.0392359	0.877159
Alkanindiges	unidentified_Corynebacteriaceae	-0.276515	0.26667	-0.536185	0.0218024
Geobacter	unidentified_Corynebacteriaceae	-0.0568771	0.822628	-0.122536	0.628112
unidentified_Ruminococcaceae	unidentified_Corynebacteriaceae	0.0402477	0.874015	0.249871	0.317317
Ornithinicoccus	unidentified_Corynebacteriaceae	0.597523	0.00882737	0.29427	0.23589
Thermomonas	unidentified_Corynebacteriaceae	-0.395661	0.104106	0.0568182	0.822809
Luteimonas	unidentified_Corynebacteriaceae	-0.42127	0.0816691	0.262261	0.2931
Mogibacterium	unidentified_Corynebacteriaceae	0.104231	0.680638	0.430563	0.0744764
Knoellia	unidentified_Corynebacteriaceae	0.397727	0.102148	0.176653	0.483169
unidentified_Prevotellaceae	unidentified_Corynebacteriaceae	-0.397522	0.102342	-0.0464636	0.85474
Candidatus_Udaeobacter	unidentified_Corynebacteriaceae	-0.172343	0.494076	0	1
Pseudomonas	unidentified_Corynebacteriaceae	0.40475	0.0956906	-0.191017	0.447692
Terrisporobacter	unidentified_Corynebacteriaceae	-0.272587	0.273801	-0.0909091	0.719782
Devosia	unidentified_Corynebacteriaceae	-0.382869	0.116832	0.244708	0.327746
Brevundimonas	unidentified_Corynebacteriaceae	-0.555498	0.0166946	0.291172	0.241089
unidentified_Lachnospiraceae	unidentified_Corynebacteriaceae	-0.19938	0.427671	0.283798	0.253756
Aeromonas	unidentified_Corynebacteriaceae	0.0134576	0.957733	-0.51346	0.0292994
unidentified_Gammaproteobacteria	unidentified_Corynebacteriaceae	-0.203407	0.418201	0.144553	0.567133
Actinomyces	unidentified_Corynebacteriaceae	-0.0761251	0.764009	0.422867	0.0803984
Luteitalea	unidentified_Corynebacteriaceae	-0.569954	0.0135319	0.1552	0.538601
Facklamia	unidentified_Corynebacteriaceae	0.741736	0.000425772	0.0921329	0.716157
Macrococcus	unidentified_Corynebacteriaceae	-0.311822	0.207788	0.0175802	0.944801
Marvinbryantia	unidentified_Corynebacteriaceae	0.478111	0.0447594	0.499226	0.0349253
unidentified_Alphaproteobacteria	unidentified_Corynebacteriaceae	0.029575	0.907262	0.212509	0.397215
Lautropia	unidentified_Corynebacteriaceae	-0.100207	0.692387	0.351058	0.153169
Lysinibacillus	unidentified_Corynebacteriaceae	-0.253099	0.310897	0.127132	0.615175
Georgenia	unidentified_Corynebacteriaceae	0.733851	0.000526922	0.410124	0.0909512
Blautia	unidentified_Corynebacteriaceae	-0.142488	0.572742	0.200933	0.424005
Faecalibacterium	unidentified_Corynebacteriaceae	-0.241861	0.333584	0.180692	0.473057
Flaviaesturariibacter	unidentified_Corynebacteriaceae	-0.275969	0.267653	0.262669	0.292324
Comamonas	unidentified_Corynebacteriaceae	-0.49199	0.0380867	-0.488615	0.0396342
Ornithinimicrobium	unidentified_Corynebacteriaceae	0.0588539	0.816561	0.355259	0.147975
Paraclostridium	unidentified_Corynebacteriaceae	-0.448916	0.0616574	0.275684	0.268168
Glutamicibacter	unidentified_Corynebacteriaceae	0.358471	0.144085	-0.361473	0.140514
Globicatella	unidentified_Corynebacteriaceae	0.0309801	0.902875	0.467713	0.0503141
Dietzia	unidentified_Corynebacteriaceae	0.832817	1.79019e-05	0.558885	0.0159059
Neisseria	unidentified_Corynebacteriaceae	-0.192448	0.444234	0.0227744	0.928527
Ferruginibacter	unidentified_Corynebacteriaceae	-0.0507776	0.841408	0.157514	0.532485
Novosphingobium	unidentified_Corynebacteriaceae	-0.369644	0.131108	0.129266	0.609204
Ilumatobacter	unidentified_Corynebacteriaceae	-0.110594	0.662204	0.112896	0.655583
unidentified_Bacteroidales	unidentified_Corynebacteriaceae	-0.267839	0.282574	-0.253115	0.310865
Tissierella	unidentified_Corynebacteriaceae	0.00623065	0.980425	0.062984	0.803917
Flavobacterium	unidentified_Corynebacteriaceae	-0.510354	0.0304624	-0.161241	0.522707
Veillonella	unidentified_Corynebacteriaceae	-0.507025	0.0317487	0.209384	0.404355
Acetitomaculum	unidentified_Corynebacteriaceae	0.505166	0.0324848	0.269489	0.279506
Akkermansia	unidentified_Corynebacteriaceae	-0.0340909	0.893173	0.3323	0.177891
Peptostreptococcus	unidentified_Corynebacteriaceae	-0.0847985	0.737969	-0.0313339	0.901771
Blastococcus	unidentified_Corynebacteriaceae	-0.296949	0.231452	0.422959	0.0803259
Hymenobacter	unidentified_Corynebacteriaceae	-0.41219	0.0891754	-0.0856553	0.73541
Proteiniclasticum	unidentified_Corynebacteriaceae	0.00103306	0.996754	0.0909091	0.719782
Lysobacter	unidentified_Corynebacteriaceae	0.210635	0.401489	0.344365	0.161703
Adhaeribacter	unidentified_Corynebacteriaceae	-0.275187	0.269067	0.216335	0.388568
Helcococcus	unidentified_Corynebacteriaceae	-0.0372673	0.883281	0.0873662	0.73031
Atopostipes	Moraxella	-0.167269	0.507066	-0.393189	0.106485
Fusobacterium	Moraxella	0.333333	0.176463	0.51523	0.0286522
Bacteroides	Moraxella	0.382869	0.116832	-0.116615	0.644932
Streptococcus	Moraxella	0.521156	0.0265657	0.70485	0.00108867
Massilia	Moraxella	0.188854	0.452946	0.483222	0.0422064
Mannheimia	Moraxella	0.403509	0.0968097	0.863777	3.85441e-06
Bifidobacterium	Moraxella	0.0929272	0.713807	0.0640165	0.800764
unidentified_Enterobacteriaceae	Moraxella	0.145511	0.564541	-0.149639	0.553423
Trueperella	Moraxella	0.0774393	0.760047	0.152096	0.546852
Cupriavidus	Moraxella	0.11874	0.638875	0.0134159	0.957864
Jeotgalicoccus	Moraxella	-0.138358	0.58403	0.116615	0.644932
Planococcus	Moraxella	-0.294118	0.236143	0.00413223	0.987017
Exiguobacterium	Moraxella	0.0557563	0.826072	0.00103199	0.996757
Lactobacillus	Moraxella	0.145511	0.564541	0.271414	0.275952
Cutibacterium	Moraxella	0.302731	0.222056	-0.160142	0.525582
Alysiella	Moraxella	0.407637	0.0931231	0.925697	3.69363e-08
Ralstonia	Moraxella	0.153767	0.542403	0.0216718	0.93198
Rothia	Moraxella	0.22807	0.3627	0.502066	0.0337413
Bergeyella	Moraxella	0.506708	0.0318731	0.77709	0.000148126
unidentified_Cyanobacteria	Moraxella	-0.0981405	0.698445	-0.0381837	0.88043
Sphingomonas	Moraxella	0.08781	0.728989	0.24871	0.319645
Caviibacter	Moraxella	0.491211	0.0384398	0.445479	0.063923
Romboutsia	Moraxella	0.0443756	0.861206	-0.0939112	0.710899
Chryseobacterium	Moraxella	-0.0660816	0.794465	0.145586	0.564337
Porphyromonas	Moraxella	0.508002	0.0313668	0.900929	3.40618e-07
Brachybacterium	Moraxella	-0.226123	0.366924	0.153767	0.542403
Bacillus	Moraxella	-0.230134	0.358254	0.344008	0.162166
Alloprevotella	Moraxella	0.161157	0.522925	0.333333	0.176463
Paracoccus	Moraxella	-0.351909	0.152107	-0.236326	0.345101
Deinococcus	Moraxella	-0.0980898	0.698594	0.367116	0.13397
Desemzia	Moraxella	-0.236326	0.345101	0.32318	0.190826
Stenotrophobacter	Moraxella	-0.00515996	0.983788	0.107438	0.671326
Kosakonia	Moraxella	0.0578214	0.819729	0.234262	0.349454
Jeotgalibaca	Moraxella	-0.490703	0.0386715	0.452246	0.0595208
unidentified_Acidobacteria	Moraxella	-0.188854	0.452946	0.264463	0.288918
Brevibacterium	Moraxella	-0.25903	0.299305	-0.0816116	0.747507
Turicibacter	Moraxella	-0.138358	0.58403	0.183789	0.465373
Kingella	Moraxella	0.301497	0.22404	0.320913	0.194136
Psychrobacter	Moraxella	-0.166236	0.509729	0.295455	0.23392
Methanobrevibacter	Moraxella	-0.269489	0.279506	0.0020758	0.993478
unidentified_Clostridiales	Moraxella	0.0206612	0.935145	0.21683	0.387457
Alkanindiges	Moraxella	-0.332649	0.177407	0.129569	0.608357
Geobacter	Moraxella	-0.205792	0.412648	0.437184	0.0696442
unidentified_Ruminococcaceae	Moraxella	0.201238	0.423288	-0.123903	0.624253
Ornithinicoccus	Moraxella	-0.0526316	0.83569	0.0443986	0.861135
Thermomonas	Moraxella	-0.302686	0.222128	0.185951	0.46005
Luteimonas	Moraxella	0.213733	0.394439	0.0382034	0.880369
Mogibacterium	Moraxella	-0.0402477	0.874015	-0.175529	0.486001
Knoellia	Moraxella	-0.375	0.125187	0.325413	0.187602
unidentified_Prevotellaceae	Moraxella	0.107383	0.671487	0.213733	0.394439
Candidatus_Udaeobacter	Moraxella	-0.0485036	0.84843	0.489417	0.0392624
Pseudomonas	Moraxella	0.138358	0.58403	0.0702117	0.781904
Terrisporobacter	Moraxella	-0.0671141	0.79132	0.492769	0.0377364
Devosia	Moraxella	-0.358101	0.144529	0.0278782	0.912563
Brevundimonas	Moraxella	-0.0557563	0.826072	-0.149716	0.553216
unidentified_Lachnospiraceae	Moraxella	0.311984	0.207541	-0.124871	0.621526
Aeromonas	Moraxella	-0.237061	0.343559	0.370602	0.130035
unidentified_Gammaproteobacteria	Moraxella	-0.193082	0.442704	0.232318	0.353583
Actinomyces	Moraxella	-0.223161	0.3734	0.172471	0.493749
Luteitalea	Moraxella	-0.206505	0.410994	0.0641492	0.800359
Facklamia	Moraxella	-0.293389	0.237361	0.257765	0.301755
Macrococcus	Moraxella	-0.168302	0.504409	0.209928	0.403107
Marvinbryantia	Moraxella	0.058459	0.817772	0.0435011	0.863917
unidentified_Alphaproteobacteria	Moraxella	-0.029575	0.907262	-0.119797	0.635872
Lautropia	Moraxella	-0.0795455	0.753709	0.0722767	0.775642
Lysinibacillus	Moraxella	-0.229339	0.359963	0.324548	0.188847
Georgenia	Moraxella	-0.229458	0.359708	-0.264463	0.288918
Blautia	Moraxella	0.155911	0.536718	0.0631801	0.803318
Faecalibacterium	Moraxella	0.285272	0.251192	0.135261	0.592557
Flaviaesturariibacter	Moraxella	0.0568476	0.822719	-0.0217167	0.931839
Comamonas	Moraxella	0.267701	0.282833	0.390271	0.109341
Ornithinimicrobium	Moraxella	-0.249871	0.317317	-0.170897	0.497761
Paraclostridium	Moraxella	-0.0546956	0.829335	0.115643	0.64771
Glutamicibacter	Moraxella	-0.104339	0.680325	0.422582	0.0806242
Globicatella	Moraxella	-0.256692	0.303843	-0.376067	0.12403
Dietzia	Moraxella	-0.20743	0.408854	-0.264463	0.288918
Neisseria	Moraxella	0.211072	0.400491	0.295032	0.234621
Ferruginibacter	Moraxella	-0.148188	0.55732	0.165805	0.510845
Novosphingobium	Moraxella	-0.468766	0.049729	0.0279215	0.912428
Ilumatobacter	Moraxella	-0.429975	0.0749173	0.317972	0.198486
unidentified_Bacteroidales	Moraxella	0.448812	0.0617255	0.434653	0.071463
Tissierella	Moraxella	0.313609	0.205056	0.0722767	0.775642
Flavobacterium	Moraxella	-0.290892	0.241563	0.168476	0.503962
Veillonella	Moraxella	0.0592221	0.815432	0.0166674	0.947663
Acetitomaculum	Moraxella	0.205579	0.413142	0.0898296	0.722985
Akkermansia	Moraxella	0.0557852	0.825984	-0.104555	0.679695
Peptostreptococcus	Moraxella	0.402276	0.0979308	0.526409	0.0248169
Blastococcus	Moraxella	0.0548372	0.828899	0.0630818	0.803618
Hymenobacter	Moraxella	0.0991736	0.695414	0.611971	0.00695027
Proteiniclasticum	Moraxella	-0.207645	0.408359	0.358471	0.144085
Lysobacter	Moraxella	-0.600929	0.00835185	0.0775596	0.759685
Adhaeribacter	Moraxella	-0.371762	0.128743	-0.239217	0.339058
Helcococcus	Moraxella	-0.0569361	0.822447	-0.106087	0.675242
Fusobacterium	Atopostipes	-0.303562	0.220726	-0.522457	0.0261237
Bacteroides	Atopostipes	-0.605059	0.00780317	-0.376677	0.123372
Streptococcus	Atopostipes	-0.167269	0.507066	-0.213622	0.394688
Massilia	Atopostipes	-0.0454311	0.857936	-0.162106	0.520447
Mannheimia	Atopostipes	-0.134228	0.595411	-0.368421	0.132487
Bifidobacterium	Atopostipes	-0.0836777	0.741319	-0.442953	0.0656265
unidentified_Enterobacteriaceae	Atopostipes	-0.0330408	0.896447	-0.393189	0.106485
Trueperella	Atopostipes	0.00619835	0.980526	-0.254527	0.308081
Cupriavidus	Atopostipes	-0.181818	0.470256	-0.159959	0.526061
Jeotgalicoccus	Atopostipes	0.595558	0.00911151	-0.0712074	0.778883
Planococcus	Atopostipes	0.232318	0.353583	-0.231405	0.355531
Exiguobacterium	Atopostipes	-0.23657	0.344588	0.221878	0.376225
Lactobacillus	Atopostipes	-0.363449	0.138198	-0.473684	0.0470641
Cutibacterium	Atopostipes	0.0294474	0.907661	0.131881	0.601918
Alysiella	Atopostipes	0.347961	0.157079	-0.475748	0.0459786
Ralstonia	Atopostipes	-0.127001	0.615543	-0.170279	0.499341
Rothia	Atopostipes	0.152814	0.544939	-0.387397	0.112208
Bergeyella	Atopostipes	0.0299432	0.906112	-0.281734	0.257375
unidentified_Cyanobacteria	Atopostipes	-0.576744	0.0122212	-0.395253	0.104497
Sphingomonas	Atopostipes	-0.433075	0.0726148	-0.395253	0.104497
Caviibacter	Atopostipes	-0.478014	0.0448089	0.0775195	0.759805
Romboutsia	Atopostipes	-0.0960248	0.704666	-0.168215	0.504633
Chryseobacterium	Atopostipes	-0.404959	0.095503	-0.472896	0.0474836
Porphyromonas	Atopostipes	0.00103306	0.996754	-0.325077	0.188085
Brachybacterium	Atopostipes	0.602273	0.00817008	-0.331269	0.179322
Bacillus	Atopostipes	-0.224058	0.371433	-0.506199	0.0320741
Alloprevotella	Atopostipes	-0.0868217	0.731932	-0.395253	0.104497
Paracoccus	Atopostipes	-0.178627	0.478214	-0.230134	0.358254
Deinococcus	Atopostipes	-0.16374	0.516196	0.194416	0.439497
Desemzia	Atopostipes	0.431595	0.0737071	-0.324213	0.189331
Stenotrophobacter	Atopostipes	-0.356221	0.146802	-0.436984	0.0697868
Kosakonia	Atopostipes	-0.366736	0.134404	-0.250774	0.315513
Jeotgalibaca	Atopostipes	0.192765	0.443468	-0.500774	0.034276
unidentified_Acidobacteria	Atopostipes	-0.473929	0.0469345	-0.519628	0.0270918
Brevibacterium	Atopostipes	0.708312	0.00100279	-0.0733471	0.772402
Turicibacter	Atopostipes	0.142045	0.573948	-0.40888	0.0920331
Kingella	Atopostipes	0.348657	0.156194	-0.491721	0.0382085
Psychrobacter	Atopostipes	0.460227	0.0546249	-0.33781	0.170368
Methanobrevibacter	Atopostipes	0.017562	0.944858	-0.14842	0.556696
unidentified_Clostridiales	Atopostipes	-0.199483	0.427427	-0.251936	0.313201
Alkanindiges	Atopostipes	-0.114407	0.651246	0.00210682	0.99338
Geobacter	Atopostipes	-0.0563891	0.824127	-0.536874	0.0216011
unidentified_Ruminococcaceae	Atopostipes	-0.0960248	0.704666	-0.273619	0.271915
Ornithinicoccus	Atopostipes	0.650491	0.00346603	0.489417	0.0392624
Thermomonas	Atopostipes	-0.14832	0.556963	-0.408058	0.0927526
Luteimonas	Atopostipes	-0.0454545	0.857864	0.264326	0.289176
Mogibacterium	Atopostipes	0.257099	0.303051	-0.0598864	0.813396
Knoellia	Atopostipes	0.170543	0.498666	-0.483471	0.0420846
unidentified_Prevotellaceae	Atopostipes	-0.363636	0.13798	-0.31492	0.203068
Candidatus_Udaeobacter	Atopostipes	-0.147651	0.558764	-0.313887	0.204633
Pseudomonas	Atopostipes	0.515496	0.0285559	-0.103252	0.683489
Terrisporobacter	Atopostipes	-0.137397	0.586672	-0.639463	0.00426956
Devosia	Atopostipes	-0.161074	0.523143	-0.40062	0.0994518
Brevundimonas	Atopostipes	-0.274793	0.26978	-0.203407	0.418201
unidentified_Lachnospiraceae	Atopostipes	-0.273385	0.272342	-0.325077	0.188085
Aeromonas	Atopostipes	0.177629	0.480716	-0.246378	0.324352
unidentified_Gammaproteobacteria	Atopostipes	-0.341426	0.16555	-0.592669	0.00954244
Actinomyces	Atopostipes	-0.0417339	0.8694	-0.0748069	0.767988
Luteitalea	Atopostipes	-0.272727	0.273543	-0.310399	0.209981
Facklamia	Atopostipes	0.730233	0.00057967	-0.326089	0.186635
Macrococcus	Atopostipes	-0.21281	0.396531	-0.202689	0.419882
Marvinbryantia	Atopostipes	0.24649	0.324125	0.0186433	0.941469
unidentified_Alphaproteobacteria	Atopostipes	0.0671066	0.791343	-0.240636	0.336114
Lautropia	Atopostipes	-0.0511628	0.840219	-0.0258131	0.919019
Lysinibacillus	Atopostipes	-0.304393	0.219402	-0.35659	0.146355
Georgenia	Atopostipes	0.782834	0.000122588	0.88843	8.46084e-07
Blautia	Atopostipes	-0.161157	0.522925	-0.519941	0.0269834
Faecalibacterium	Atopostipes	-0.162358	0.519791	-0.393392	0.106288
Flaviaesturariibacter	Atopostipes	-0.143227	0.570734	0.0692866	0.784713
Comamonas	Atopostipes	-0.401241	0.098879	-0.395447	0.104311
Ornithinimicrobium	Atopostipes	0.0862603	0.733606	-0.121182	0.631945
Paraclostridium	Atopostipes	-0.128033	0.612651	-0.194115	0.440221
Glutamicibacter	Atopostipes	0.223773	0.372058	-0.474369	0.046702
Globicatella	Atopostipes	0.193725	0.441156	0.273886	0.271429
Dietzia	Atopostipes	0.644295	0.00390056	0.432851	0.072779
Neisseria	Atopostipes	0.0450312	0.859175	-0.371637	0.128882
Ferruginibacter	Atopostipes	0.0927948	0.714199	-0.329537	0.181746
Novosphingobium	Atopostipes	-0.289256	0.24434	-0.449846	0.0610553
Ilumatobacter	Atopostipes	0.0517063	0.838543	-0.234077	0.349846
unidentified_Bacteroidales	Atopostipes	-0.068805	0.786176	-0.408719	0.0921734
Tissierella	Atopostipes	0.273251	0.272586	0.60919	0.00728395
Flavobacterium	Atopostipes	-0.524083	0.0255799	-0.526099	0.0249175
Veillonella	Atopostipes	-0.262999	0.291695	-0.283346	0.254546
Acetitomaculum	Atopostipes	0.332817	0.177176	-0.170367	0.499116
Akkermansia	Atopostipes	0.0894057	0.724244	-0.106626	0.67368
Peptostreptococcus	Atopostipes	-0.315572	0.202083	-0.599521	0.00854589
Blastococcus	Atopostipes	-0.181677	0.470605	-0.386764	0.112847
Hymenobacter	Atopostipes	-0.24031	0.336788	-0.21775	0.385396
Proteiniclasticum	Atopostipes	0.19845	0.429875	0.150827	0.550242
Lysobacter	Atopostipes	0.298554	0.228818	-0.477767	0.0449351
Adhaeribacter	Atopostipes	-0.218185	0.384424	-0.0603242	0.812055
Helcococcus	Atopostipes	0.0424652	0.86713	-0.0332823	0.895694
Bacteroides	Fusobacterium	0.47162	0.048169	0.529685	0.0237724
Streptococcus	Fusobacterium	0.0216718	0.93198	0.472896	0.0474836
Massilia	Fusobacterium	0.0835913	0.741577	0.734504	0.000517844
Mannheimia	Fusobacterium	0.436533	0.070109	0.482189	0.042713
Bifidobacterium	Fusobacterium	0.146619	0.561548	0.285124	0.251448
unidentified_Enterobacteriaceae	Fusobacterium	-0.0423117	0.867607	-0.0960248	0.704666
Trueperella	Fusobacterium	0.661848	0.00277241	0.708076	0.00100846
Cupriavidus	Fusobacterium	0.431595	0.0737071	0.618482	0.00621736
Jeotgalicoccus	Fusobacterium	-0.2127	0.396781	-0.021683	0.931945
Planococcus	Fusobacterium	-0.457172	0.0564616	0.127132	0.615175
Exiguobacterium	Fusobacterium	-0.0371709	0.883581	-0.589572	0.0100226
Lactobacillus	Fusobacterium	0.0443756	0.861206	0.510067	0.0305717
Cutibacterium	Fusobacterium	0.223895	0.37179	0.0230388	0.9277
Alysiella	Fusobacterium	0.0980392	0.698742	0.598864	0.00863762
Ralstonia	Fusobacterium	0.484004	0.0418255	0.606092	0.00767065
Rothia	Fusobacterium	-0.0546956	0.829335	0.419638	0.0829827
Bergeyella	Fusobacterium	0.147575	0.55897	0.512132	0.0297923
unidentified_Cyanobacteria	Fusobacterium	-0.304752	0.218831	0.645328	0.00382519
Sphingomonas	Fusobacterium	-0.237603	0.342423	0.789881	9.64393e-05
Caviibacter	Fusobacterium	0.507757	0.0314622	0.310755	0.209431
Romboutsia	Fusobacterium	-0.372549	0.127873	0.483222	0.0422064
Chryseobacterium	Fusobacterium	-0.153846	0.542192	0.420971	0.0819086
Porphyromonas	Fusobacterium	0.575116	0.0125258	0.645328	0.00382519
Brachybacterium	Fusobacterium	-0.263294	0.291134	0.0733093	0.772516
Bacillus	Fusobacterium	-0.675955	0.00207395	0.700258	0.00121194
Alloprevotella	Fusobacterium	0.405992	0.0945796	0.759938	0.000252698
Paracoccus	Fusobacterium	-0.432405	0.0731082	0.394424	0.105291
Deinococcus	Fusobacterium	-0.250903	0.315255	0.0951889	0.707129
Desemzia	Fusobacterium	-0.242518	0.332231	0.282025	0.256863
Stenotrophobacter	Fusobacterium	-0.420021	0.0826736	0.616538	0.00642937
Kosakonia	Fusobacterium	0.0795044	0.753833	-0.0361384	0.886795
Jeotgalibaca	Fusobacterium	-0.460744	0.0543186	0.644628	0.00387614
unidentified_Acidobacteria	Fusobacterium	-0.265222	0.287484	0.743669	0.000403632
Brevibacterium	Fusobacterium	-0.131063	0.604194	-0.0439277	0.862595
Turicibacter	Fusobacterium	-0.186887	0.457753	0.477789	0.0449239
Kingella	Fusobacterium	0.217863	0.385145	0.162611	0.519133
Psychrobacter	Fusobacterium	-0.53175	0.023132	0.00826873	0.974023
Methanobrevibacter	Fusobacterium	-0.381002	0.118778	0.284012	0.253382
unidentified_Clostridiales	Fusobacterium	-0.131198	0.603817	0.584711	0.0108149
Alkanindiges	Fusobacterium	-0.282752	0.255586	0.28404	0.253334
Geobacter	Fusobacterium	-0.346433	0.159032	0.843131	1.11325e-05
unidentified_Ruminococcaceae	Fusobacterium	0.20743	0.408854	0.459711	0.0549322
Ornithinicoccus	Fusobacterium	-0.209494	0.404102	-0.089876	0.722847
Thermomonas	Fusobacterium	-0.40186	0.0983114	0.646512	0.00374026
Luteimonas	Fusobacterium	-0.235416	0.347018	0.0950413	0.707564
Mogibacterium	Fusobacterium	-0.267286	0.283608	0.149793	0.553008
Knoellia	Fusobacterium	-0.308884	0.212332	0.424806	0.0788746
unidentified_Prevotellaceae	Fusobacterium	-0.0175529	0.944887	0.643595	0.00395236
Candidatus_Udaeobacter	Fusobacterium	-0.603715	0.00797847	0.519628	0.0270919
Pseudomonas	Fusobacterium	-0.420238	0.0824985	-0.353306	0.150374
Terrisporobacter	Fusobacterium	-0.370676	0.129952	0.824806	2.53444e-05
Devosia	Fusobacterium	-0.494324	0.037044	0.672521	0.00222886
Brevundimonas	Fusobacterium	-0.416107	0.085878	0.453512	0.0587227
unidentified_Lachnospiraceae	Fusobacterium	0.294422	0.235637	0.434693	0.0714341
Aeromonas	Fusobacterium	-0.158386	0.530191	-0.295703	0.233509
unidentified_Gammaproteobacteria	Fusobacterium	-0.135261	0.592557	0.632231	0.00487463
Actinomyces	Fusobacterium	0.428595	0.0759592	0.373188	0.127168
Luteitalea	Fusobacterium	-0.278782	0.262607	0.358179	0.144436
Facklamia	Fusobacterium	-0.333678	0.175989	0.225791	0.367647
Macrococcus	Fusobacterium	-0.142488	0.572742	-0.177962	0.47988
Marvinbryantia	Fusobacterium	-0.195211	0.437592	-0.0466323	0.854218
unidentified_Alphaproteobacteria	Fusobacterium	0.0021125	0.993362	0.522167	0.0262217
Lautropia	Fusobacterium	0.0795455	0.753709	0.366736	0.134404
Lysinibacillus	Fusobacterium	-0.258265	0.300786	0.622027	0.00584549
Georgenia	Fusobacterium	-0.223256	0.373192	-0.38553	0.114099
Blautia	Fusobacterium	0.346928	0.158397	0.612956	0.0068351
Faecalibacterium	Fusobacterium	0.355556	0.147612	0.627066	0.00534816
Flaviaesturariibacter	Fusobacterium	-0.571577	0.0132088	0.0393172	0.876906
Comamonas	Fusobacterium	0.133333	0.597888	-0.0533404	0.833507
Ornithinimicrobium	Fusobacterium	-0.247806	0.321465	0.412955	0.0885243
Paraclostridium	Fusobacterium	-0.30031	0.22596	0.52376	0.025687
Glutamicibacter	Fusobacterium	-0.266529	0.285026	0.0559588	0.82545
Globicatella	Fusobacterium	-0.40606	0.0945189	-0.519598	0.0271022
Dietzia	Fusobacterium	-0.420021	0.0826736	-0.196382	0.434793
Neisseria	Fusobacterium	-0.0672532	0.790896	0.164682	0.51375
Ferruginibacter	Fusobacterium	-0.615549	0.00653932	0.554177	0.0170106
Novosphingobium	Fusobacterium	-0.409912	0.0911348	0.674083	0.00215726
Ilumatobacter	Fusobacterium	-0.241861	0.333584	0.60363	0.0079897
unidentified_Bacteroidales	Fusobacterium	-0.12513	0.620798	0.674631	0.00213257
Tissierella	Fusobacterium	0.187958	0.455133	-0.284091	0.253245
Flavobacterium	Fusobacterium	0.0175984	0.944744	0.696484	0.00132175
Veillonella	Fusobacterium	0.219226	0.382104	0.517998	0.0276621
Acetitomaculum	Fusobacterium	-0.0516529	0.838707	0.252066	0.312943
Akkermansia	Fusobacterium	-0.106405	0.674321	0.363026	0.138692
Peptostreptococcus	Fusobacterium	0.619443	0.00611474	0.799948	6.7377e-05
Blastococcus	Fusobacterium	-0.024832	0.922088	0.320228	0.195143
Hymenobacter	Fusobacterium	-0.28719	0.247878	0.470831	0.0485965
Proteiniclasticum	Fusobacterium	0.185951	0.46005	0.299742	0.226882
Lysobacter	Fusobacterium	-0.64223	0.00405492	0.304708	0.218901
Adhaeribacter	Fusobacterium	-0.277264	0.265323	0.165457	0.511744
Helcococcus	Fusobacterium	0.609734	0.00721767	0.370457	0.130197
Streptococcus	Bacteroides	-0.0691434	0.785148	-0.0402477	0.874015
Massilia	Bacteroides	-0.00928793	0.970822	0.33144	0.179084
Mannheimia	Bacteroides	0.184727	0.463061	-0.106295	0.67464
Bifidobacterium	Bacteroides	0.50697	0.0317702	0.41714	0.0850239
unidentified_Enterobacteriaceae	Bacteroides	0.26935	0.279764	-0.00928793	0.970822
Trueperella	Bacteroides	0.0939597	0.710756	0.485258	0.0412208
Cupriavidus	Bacteroides	0.557563	0.0162101	0.607843	0.00745005
Jeotgalicoccus	Bacteroides	-0.111513	0.659559	0.159959	0.526061
Planococcus	Bacteroides	-0.271414	0.275952	0.10124	0.689365
Exiguobacterium	Bacteroides	0.185854	0.460286	-0.591331	0.00974749
Lactobacillus	Bacteroides	0.428277	0.076201	0.469556	0.0492934
Cutibacterium	Bacteroides	0.281708	0.25742	0.408204	0.0926245
Alysiella	Bacteroides	-0.211558	0.39938	0.0113519	0.964342
Ralstonia	Bacteroides	0.552116	0.0175129	0.609907	0.00719666
Rothia	Bacteroides	-0.205366	0.413635	0.088843	0.725916
Bergeyella	Bacteroides	0.180599	0.473289	0.0567595	0.822989
unidentified_Cyanobacteria	Bacteroides	0.447314	0.0627056	0.919505	6.86926e-08
Sphingomonas	Bacteroides	-0.0185951	0.94162	0.77709	0.000148126
Caviibacter	Bacteroides	0.460187	0.0546487	0.0992249	0.695263
Romboutsia	Bacteroides	-0.00103199	0.996757	0.71517	0.00084924
Chryseobacterium	Bacteroides	-0.0402685	0.87395	0.640165	0.00421424
Porphyromonas	Bacteroides	0.332473	0.177651	0.0567595	0.822989
Brachybacterium	Bacteroides	-0.226123	0.366924	0.240454	0.33649
Bacillus	Bacteroides	-0.271414	0.275952	0.655992	0.00311418
Alloprevotella	Bacteroides	0.494835	0.0368187	0.69453	0.00138177
Paracoccus	Bacteroides	-0.349845	0.154692	0.865841	3.43451e-06
Deinococcus	Bacteroides	-0.0877646	0.729124	-0.156153	0.536077
Desemzia	Bacteroides	-0.399381	0.1006	0.219928	0.380543
Stenotrophobacter	Bacteroides	-0.139319	0.581396	0.709711	0.000969721
Kosakonia	Bacteroides	0.249871	0.317317	-0.0835913	0.741577
Jeotgalibaca	Bacteroides	-0.309918	0.210727	0.313887	0.204633
unidentified_Acidobacteria	Bacteroides	-0.128999	0.60995	0.697314	0.00129692
Brevibacterium	Bacteroides	-0.345717	0.159953	0.289256	0.24434
Turicibacter	Bacteroides	0.0970573	0.701628	0.501807	0.0338482
Kingella	Bacteroides	0.328343	0.183429	0.0879921	0.728447
Psychrobacter	Bacteroides	-0.237481	0.34268	-0.257232	0.302792
Methanobrevibacter	Bacteroides	0.0123903	0.961083	0.594716	0.00923538
unidentified_Clostridiales	Bacteroides	0.280992	0.258684	0.64636	0.00375103
Alkanindiges	Bacteroides	-0.137218	0.587164	-0.0179079	0.943774
Geobacter	Bacteroides	-0.358843	0.14364	0.535836	0.0219048
unidentified_Ruminococcaceae	Bacteroides	0.281734	0.257375	0.864223	3.76011e-06
Ornithinicoccus	Bacteroides	-0.345717	0.159953	0.00206505	0.993511
Thermomonas	Bacteroides	-0.237603	0.342423	0.73967	0.00045055
Luteimonas	Bacteroides	0.0578214	0.819729	0.410945	0.0902429
Mogibacterium	Bacteroides	0.128999	0.60995	0.685596	0.00168578
Knoellia	Bacteroides	-0.381199	0.118572	0.591942	0.00965338
unidentified_Prevotellaceae	Bacteroides	0.390294	0.109318	0.564791	0.0146013
Candidatus_Udaeobacter	Bacteroides	-0.263158	0.291392	0.0753743	0.766275
Pseudomonas	Bacteroides	-0.109448	0.665513	-0.22509	0.369174
Terrisporobacter	Bacteroides	-0.0103252	0.967565	0.683885	0.00174991
Devosia	Bacteroides	-0.316821	0.200205	0.848735	8.47753e-06
Brevundimonas	Bacteroides	-0.10222	0.686501	0.848735	8.47753e-06
unidentified_Lachnospiraceae	Bacteroides	0.661157	0.00281105	0.772962	0.000169139
Aeromonas	Bacteroides	-0.243272	0.330683	-0.416151	0.0858418
unidentified_Gammaproteobacteria	Bacteroides	-0.137326	0.586867	0.575116	0.0125258
Actinomyces	Bacteroides	0.37854	0.121378	0.522609	0.0260725
Luteitalea	Bacteroides	-0.155911	0.536718	0.580447	0.0115505
Facklamia	Bacteroides	-0.477273	0.0451889	0.0372673	0.883281
Macrococcus	Bacteroides	0.0464636	0.85474	-0.0372286	0.883402
Marvinbryantia	Bacteroides	0.00417564	0.98688	0.18954	0.451276
unidentified_Alphaproteobacteria	Bacteroides	-0.10985	0.664351	0.677113	0.00202374
Lautropia	Bacteroides	-0.0330579	0.896394	0.504905	0.0325892
Lysinibacillus	Bacteroides	0.0547521	0.829161	0.733851	0.000526922
Georgenia	Bacteroides	-0.372093	0.128376	-0.25	0.317059
Blautia	Bacteroides	0.529685	0.0237724	0.717768	0.000796464
Faecalibacterium	Bacteroides	0.409303	0.0916643	0.619515	0.00610712
Flaviaesturariibacter	Bacteroides	-0.136434	0.58932	0.445709	0.063769
Comamonas	Bacteroides	0.438243	0.068893	-0.175984	0.484853
Ornithinimicrobium	Bacteroides	-0.353123	0.1506	0.712589	0.000904552
Paraclostridium	Bacteroides	0.0835913	0.741577	0.656686	0.00307198
Glutamicibacter	Bacteroides	0.0485537	0.848275	0.0372866	0.883221
Globicatella	Bacteroides	-0.0398315	0.875308	0.0495102	0.84532
Dietzia	Bacteroides	-0.384933	0.114708	0.163223	0.517538
Neisseria	Bacteroides	0.10657	0.673841	0.00414081	0.98699
Ferruginibacter	Bacteroides	-0.390677	0.108941	0.718141	0.000789108
Novosphingobium	Bacteroides	-0.193082	0.442704	0.81903	3.2224e-05
Ilumatobacter	Bacteroides	-0.416538	0.0855211	0.561371	0.0153459
unidentified_Bacteroidales	Bacteroides	0.19028	0.44948	0.38486	0.114783
Tissierella	Bacteroides	0.00726909	0.977163	-0.163139	0.517758
Flavobacterium	Bacteroides	0.0517601	0.838377	0.788631	0.000100696
Veillonella	Bacteroides	0.278448	0.263203	0.620861	0.00596582
Acetitomaculum	Bacteroides	0.071281	0.77866	0.43366	0.0721859
Akkermansia	Bacteroides	0.41219	0.0891754	0.830232	2.00664e-05
Peptostreptococcus	Bacteroides	0.489143	0.0393892	0.541031	0.0204186
Blastococcus	Bacteroides	-0.0610452	0.809847	0.681491	0.00184298
Hymenobacter	Bacteroides	0.104339	0.680325	0.422085	0.081019
Proteiniclasticum	Bacteroides	-0.071281	0.77866	0.150827	0.550242
Lysobacter	Bacteroides	-0.600929	0.00835185	0.670115	0.00234297
Adhaeribacter	Bacteroides	-0.15992	0.526163	0.618844	0.0061786
Helcococcus	Bacteroides	0.0983442	0.697847	0.42747	0.0768163
Massilia	Streptococcus	0.0402477	0.874015	0.293237	0.237615
Mannheimia	Streptococcus	0.364293	0.137217	0.649123	0.00355837
Bifidobacterium	Streptococcus	-0.0929272	0.713807	-0.138358	0.58403
unidentified_Enterobacteriaceae	Streptococcus	0.0319917	0.899719	-0.349845	0.154692
Trueperella	Streptococcus	-0.0939597	0.710756	0.0693225	0.784604
Cupriavidus	Streptococcus	0.0041301	0.987023	0.162023	0.520665
Jeotgalicoccus	Streptococcus	-0.348993	0.155768	0.118679	0.639049
Planococcus	Streptococcus	-0.00103199	0.996757	0.0227273	0.928675
Exiguobacterium	Streptococcus	0.159009	0.528554	-0.192982	0.442944
Lactobacillus	Streptococcus	0.335397	0.173635	0.382869	0.116832
Cutibacterium	Streptococcus	0.169235	0.502013	-0.0669873	0.791706
Alysiella	Streptococcus	0.434469	0.071597	0.805986	5.38164e-05
Ralstonia	Streptococcus	-0.0340557	0.893283	0.147575	0.55897
Rothia	Streptococcus	0.5129	0.0295066	0.480372	0.0436157
Bergeyella	Streptococcus	0.287926	0.246615	0.620227	0.006032
unidentified_Cyanobacteria	Streptococcus	-0.0123967	0.961062	0.0856553	0.73541
Sphingomonas	Streptococcus	0.14876	0.55578	0.296182	0.232717
Caviibacter	Streptococcus	0.342296	0.164404	0.711112	0.000937525
Romboutsia	Streptococcus	0.174407	0.488839	0.0237358	0.925518
Chryseobacterium	Streptococcus	-0.12287	0.627167	-0.140423	0.578374
Porphyromonas	Streptococcus	0.141456	0.575555	0.638803	0.00432212
Brachybacterium	Streptococcus	-0.228188	0.362446	0.164087	0.515295
Bacillus	Streptococcus	0.0794634	0.753956	0.404959	0.0955028
Alloprevotella	Streptococcus	-0.0785124	0.756816	0.230134	0.358254
Paracoccus	Streptococcus	0.0299278	0.90616	-0.114551	0.650834
Deinococcus	Streptococcus	0.350026	0.154465	0.669081	0.00239348
Desemzia	Streptococcus	-0.166151	0.50995	0.231286	0.355787
Stenotrophobacter	Streptococcus	0.172343	0.494076	0.0599174	0.813301
Kosakonia	Streptococcus	0.341766	0.165102	0.190918	0.447931
Jeotgalibaca	Streptococcus	0.0723141	0.775529	0.522457	0.0261237
unidentified_Acidobacteria	Streptococcus	0.314757	0.203314	0.372934	0.127448
Brevibacterium	Streptococcus	-0.308566	0.212829	-0.0154959	0.951338
Turicibacter	Streptococcus	-0.0402685	0.87395	0.291172	0.241089
Kingella	Streptococcus	-0.213733	0.394439	0.0414081	0.870411
Psychrobacter	Streptococcus	-0.0764068	0.763159	-0.0599174	0.813301
Methanobrevibacter	Streptococcus	-0.366546	0.134621	0.165026	0.512859
unidentified_Clostridiales	Streptococcus	-0.00516529	0.983771	0.353123	0.1506
Alkanindiges	Streptococcus	-0.367993	0.132972	-0.301275	0.224399
Geobacter	Streptococcus	0.157188	0.533347	0.609565	0.00723813
unidentified_Ruminococcaceae	Streptococcus	0.00103199	0.996757	-0.150749	0.550451
Ornithinicoccus	Streptococcus	0.114551	0.650834	0.418172	0.0841759
Thermomonas	Streptococcus	-0.157025	0.533776	0.201446	0.422798
Luteimonas	Streptococcus	0.142488	0.572742	0.249871	0.317317
Mogibacterium	Streptococcus	-0.20743	0.408854	-0.0795044	0.753833
Knoellia	Streptococcus	-0.114669	0.650495	0.510331	0.0304713
unidentified_Prevotellaceae	Streptococcus	0.309757	0.210975	0.301497	0.22404
Candidatus_Udaeobacter	Streptococcus	0.205366	0.413635	0.389262	0.110342
Pseudomonas	Streptococcus	0.206505	0.410994	-0.0856995	0.735278
Terrisporobacter	Streptococcus	0.125968	0.618441	0.522728	0.0260327
Devosia	Streptococcus	0.0464396	0.854814	0.0371709	0.883581
Brevundimonas	Streptococcus	-0.00619515	0.980536	-0.146619	0.561548
unidentified_Lachnospiraceae	Streptococcus	-0.0733471	0.772402	0.0113519	0.964342
Aeromonas	Streptococcus	-0.389236	0.110368	0.0269152	0.915573
unidentified_Gammaproteobacteria	Streptococcus	0.12287	0.627167	0.344863	0.161056
Actinomyces	Streptococcus	-0.250274	0.316511	0.420789	0.0820549
Luteitalea	Streptococcus	-0.0247806	0.922249	0.0475946	0.851241
Facklamia	Streptococcus	-0.036157	0.886737	0.2029	0.419389
Macrococcus	Streptococcus	-0.189985	0.450196	0.161324	0.522489
Marvinbryantia	Streptococcus	0.135708	0.591322	-0.0372866	0.883221
unidentified_Alphaproteobacteria	Streptococcus	0.0580938	0.818893	-0.0364599	0.885794
Lautropia	Streptococcus	0.244835	0.327489	0.528653	0.0240978
Lysinibacillus	Streptococcus	-0.305785	0.217194	0.325582	0.187361
Georgenia	Streptococcus	-0.241861	0.333584	0.0320248	0.899616
Blautia	Streptococcus	-0.0702117	0.781904	0.134646	0.594255
Faecalibacterium	Streptococcus	0.182946	0.467459	0.19618	0.435277
Flaviaesturariibacter	Streptococcus	0.0299742	0.906016	-0.0537747	0.832169
Comamonas	Streptococcus	0.0217055	0.931874	0.0393377	0.876843
Ornithinimicrobium	Streptococcus	0.2127	0.396781	0.234077	0.349846
Paraclostridium	Streptococcus	0.0196078	0.938446	0.183789	0.465373
Glutamicibacter	Streptococcus	-0.160124	0.525628	0.237184	0.3433
Globicatella	Streptococcus	-0.191413	0.446734	-0.393975	0.105725
Dietzia	Streptococcus	-0.22807	0.3627	0.100207	0.692387
Neisseria	Streptococcus	0.334197	0.175276	0.188407	0.454038
Ferruginibacter	Streptococcus	-0.226945	0.365137	0.233163	0.351786
Novosphingobium	Streptococcus	-0.112545	0.65659	0.0444675	0.860921
Ilumatobacter	Streptococcus	-0.0124031	0.961042	0.304507	0.21922
unidentified_Bacteroidales	Streptococcus	0.479836	0.0438851	0.608929	0.00731582
Tissierella	Streptococcus	-0.00623065	0.980425	0.180692	0.473057
Flavobacterium	Streptococcus	-0.201864	0.421816	0.217055	0.386954
Veillonella	Streptococcus	0.222343	0.375201	0.134381	0.594988
Acetitomaculum	Streptococcus	0.0805786	0.750606	0.195147	0.437745
Akkermansia	Streptococcus	-0.442149	0.0661759	0.0641825	0.800257
Peptostreptococcus	Streptococcus	0.314375	0.203893	0.547298	0.0187328
Blastococcus	Streptococcus	0.595967	0.00905179	0.364013	0.137542
Hymenobacter	Streptococcus	-0.198347	0.430118	0.514964	0.0287488
Proteiniclasticum	Streptococcus	-0.358471	0.144085	0.505166	0.0324848
Lysobacter	Streptococcus	-0.295302	0.234173	0.184075	0.464669
Adhaeribacter	Streptococcus	-0.107998	0.669705	-0.121689	0.630509
Helcococcus	Streptococcus	-0.198759	0.429142	-0.220496	0.379284
Mannheimia	Massilia	0.104231	0.680638	0.528653	0.0240978
Bifidobacterium	Massilia	-0.199277	0.427915	0.200413	0.425231
unidentified_Enterobacteriaceae	Massilia	0.159959	0.526061	-0.166236	0.509729
Trueperella	Massilia	0.467734	0.0503027	0.741202	0.000432058
Cupriavidus	Massilia	0.0764068	0.763159	0.595767	0.00908097
Jeotgalicoccus	Massilia	-0.189985	0.450196	-0.252969	0.311155
Planococcus	Massilia	-0.568627	0.0138004	0.0165375	0.948071
Exiguobacterium	Massilia	-0.288074	0.24636	-0.493547	0.0373888
Lactobacillus	Massilia	0.384933	0.114708	0.411977	0.0893573
Cutibacterium	Massilia	0.214435	0.39285	0.0884899	0.726966
Alysiella	Massilia	0.308566	0.212829	0.455343	0.0575832
Ralstonia	Massilia	0.0856553	0.73541	0.606092	0.00767065
Rothia	Massilia	0.0980392	0.698742	0.180879	0.472592
Bergeyella	Massilia	0.147575	0.55897	0.441921	0.0663326
unidentified_Cyanobacteria	Massilia	0.143595	0.569733	0.472896	0.0474836
Sphingomonas	Massilia	0.400827	0.0992607	0.648425	0.00360622
Caviibacter	Massilia	0.319546	0.19615	0.488625	0.0396296
Romboutsia	Massilia	0.23839	0.34078	0.254001	0.309117
Chryseobacterium	Massilia	-0.20857	0.406226	0.379132	0.120749
Porphyromonas	Massilia	0.284977	0.251703	0.676304	0.00205872
Brachybacterium	Massilia	-0.29427	0.23589	-0.22509	0.369174
Bacillus	Massilia	0.0464396	0.854814	0.413954	0.08768
Alloprevotella	Massilia	0.10124	0.689365	0.572019	0.013122
Paracoccus	Massilia	0.102167	0.686655	0.265359	0.287226
Deinococcus	Massilia	-0.230253	0.357999	-0.107605	0.670843
Desemzia	Massilia	-0.162023	0.520665	-0.0103306	0.967548
Stenotrophobacter	Massilia	0.0980392	0.698742	0.371059	0.129525
Kosakonia	Massilia	0.169334	0.501759	0.0278782	0.912563
Jeotgalibaca	Massilia	-0.502066	0.0337413	0.252066	0.312943
unidentified_Acidobacteria	Massilia	0.386997	0.112611	0.385013	0.114626
Brevibacterium	Massilia	-0.118679	0.639049	-0.332817	0.177176
Turicibacter	Massilia	-0.0887971	0.726053	0.13843	0.583834
Kingella	Massilia	0.0474961	0.851545	0.054894	0.828724
Psychrobacter	Massilia	-0.180692	0.473057	-0.022739	0.928638
Methanobrevibacter	Massilia	-0.170367	0.499116	0.124612	0.622254
unidentified_Clostridiales	Massilia	0.335744	0.173163	0.509814	0.0306683
Alkanindiges	Massilia	0.407495	0.0932478	0.539623	0.0208133
Geobacter	Massilia	0.33816	0.169898	0.529879	0.0237118
unidentified_Ruminococcaceae	Massilia	0.345717	0.159953	0.383781	0.11589
Ornithinicoccus	Massilia	-0.0216718	0.93198	0.0609504	0.810137
Thermomonas	Massilia	0.315083	0.202821	0.41447	0.0872451
Luteimonas	Massilia	0.151781	0.547692	0.264979	0.287942
Mogibacterium	Massilia	0.0712074	0.778883	0.0278926	0.912518
Knoellia	Massilia	0.0671488	0.791214	0.129199	0.609391
unidentified_Prevotellaceae	Massilia	0.451213	0.0601774	0.604339	0.00789675
Candidatus_Udaeobacter	Massilia	0.27967	0.261026	0.240702	0.335975
Pseudomonas	Massilia	0.0185854	0.94165	-0.0743802	0.769278
Terrisporobacter	Massilia	0.2127	0.396781	0.502326	0.0336348
Devosia	Massilia	-0.184727	0.463061	0.456612	0.0568038
Brevundimonas	Massilia	0.107383	0.671487	0.420455	0.0823237
unidentified_Lachnospiraceae	Massilia	0.359504	0.142849	0.324213	0.189331
Aeromonas	Massilia	0.222568	0.374704	-0.0952877	0.706838
unidentified_Gammaproteobacteria	Massilia	0.686629	0.00164804	0.311983	0.207541
Actinomyces	Massilia	0.293029	0.237963	0.343042	0.163427
Luteitalea	Massilia	-0.0154879	0.951363	0.21998	0.380428
Facklamia	Massilia	-0.140496	0.578176	0.11186	0.658561
Macrococcus	Massilia	-0.411977	0.0893573	-0.411796	0.0895127
Marvinbryantia	Massilia	-0.0521955	0.837034	-0.210364	0.402109
unidentified_Alphaproteobacteria	Massilia	0.362294	0.139549	0.451294	0.0601256
Lautropia	Massilia	0.504133	0.0328996	0.282025	0.256863
Lysinibacillus	Massilia	-0.153926	0.541981	0.365564	0.135748
Georgenia	Massilia	-0.160207	0.525411	-0.135401	0.592171
Blautia	Massilia	0.542075	0.0201297	0.336271	0.172447
Faecalibacterium	Massilia	0.651164	0.00342131	0.416322	0.0856998
Flaviaesturariibacter	Massilia	0.380362	0.11945	0.107088	0.672341
Comamonas	Massilia	-0.06615	0.794256	-0.0486796	0.847886
Ornithinimicrobium	Massilia	0.146619	0.561548	0.201555	0.422542
Paraclostridium	Massilia	0.155831	0.536931	0.266529	0.285026
Glutamicibacter	Massilia	-0.224174	0.371179	0.0813475	0.748299
Globicatella	Massilia	-0.219073	0.382443	-0.407879	0.0929095
Dietzia	Massilia	-0.0918473	0.717003	-0.178811	0.477752
Neisseria	Massilia	0.288671	0.245338	0.0486796	0.847886
Ferruginibacter	Massilia	0.402076	0.0981135	0.326596	0.185909
Novosphingobium	Massilia	0.0733093	0.772516	0.461459	0.0538969
Ilumatobacter	Massilia	0.362791	0.138966	0.471505	0.0482313
unidentified_Bacteroidales	Massilia	0.495347	0.0365938	0.667366	0.00247923
Tissierella	Massilia	0.51299	0.0294731	0.0645661	0.799086
Flavobacterium	Massilia	-0.192548	0.443993	0.501034	0.0341679
Veillonella	Massilia	-0.0810408	0.749219	0.316844	0.200171
Acetitomaculum	Massilia	0.052686	0.835523	0.00568182	0.982149
Akkermansia	Massilia	0.0909091	0.719782	0.331953	0.178371
Peptostreptococcus	Massilia	0.0455016	0.857718	0.366795	0.134336
Blastococcus	Massilia	0.0569066	0.822538	0.0150026	0.952885
Hymenobacter	Massilia	0.400827	0.0992607	0.467734	0.0503027
Proteiniclasticum	Massilia	0.446281	0.0633886	0.428941	0.0756971
Lysobacter	Massilia	-0.0640165	0.800764	-0.0682877	0.787749
Adhaeribacter	Massilia	0.07996	0.752464	0.17118	0.497038
Helcococcus	Massilia	0.124224	0.623348	0.407919	0.0928745
Bifidobacterium	Mannheimia	0.299432	0.227385	0.0660816	0.794465
unidentified_Enterobacteriaceae	Mannheimia	0.30031	0.22596	-0.143447	0.570135
Trueperella	Mannheimia	0.536913	0.02159	0.336266	0.172454
Cupriavidus	Mannheimia	0.12287	0.627167	0.0629515	0.804017
Jeotgalicoccus	Mannheimia	-0.43366	0.0721859	-0.184727	0.463061
Planococcus	Mannheimia	-0.562436	0.015111	-0.134298	0.595219
Exiguobacterium	Mannheimia	0.386164	0.113454	0.0237358	0.925518
Lactobacillus	Mannheimia	0.271414	0.275952	0.339525	0.168071
Cutibacterium	Mannheimia	0.298527	0.228863	0.0136068	0.957265
Alysiella	Mannheimia	0.657379	0.00303029	0.791538	9.10341e-05
Ralstonia	Mannheimia	0.0918473	0.717003	0.0815273	0.747759
Rothia	Mannheimia	-0.203302	0.418447	0.23657	0.344588
Bergeyella	Mannheimia	0.690402	0.00151602	0.673891	0.00216596
unidentified_Cyanobacteria	Mannheimia	-0.00723141	0.977281	-0.0526316	0.83569
Sphingomonas	Mannheimia	0.0340909	0.893173	0.174407	0.488839
Caviibacter	Mannheimia	0.526371	0.024829	0.611887	0.00696017
Romboutsia	Mannheimia	0.201238	0.423288	-0.294118	0.236143
Chryseobacterium	Mannheimia	0.184822	0.462826	0.0619515	0.807074
Porphyromonas	Mannheimia	0.766133	0.000209423	0.911249	1.46078e-07
Brachybacterium	Mannheimia	-0.346928	0.158397	-0.0154799	0.951388
Bacillus	Mannheimia	-0.376677	0.123372	0.188017	0.45499
Alloprevotella	Mannheimia	0.413223	0.088297	0.26935	0.279764
Paracoccus	Mannheimia	0.164087	0.515295	-0.21775	0.385396
Deinococcus	Mannheimia	-0.0660816	0.794465	0.14788	0.558147
Desemzia	Mannheimia	-0.574819	0.012582	-0.0650491	0.797613
Stenotrophobacter	Mannheimia	0.180599	0.473289	-0.00206612	0.993508
Kosakonia	Mannheimia	0.530718	0.0234505	0.391125	0.1085
Jeotgalibaca	Mannheimia	-0.0857438	0.735146	0.214765	0.392104
unidentified_Acidobacteria	Mannheimia	0.00722394	0.977304	0.142562	0.572541
Brevibacterium	Mannheimia	-0.436533	0.070109	-0.359504	0.142849
Turicibacter	Mannheimia	-0.22509	0.369174	-0.0836345	0.741448
Kingella	Mannheimia	0.0681466	0.788178	0.126295	0.617524
Psychrobacter	Mannheimia	-0.0733093	0.772516	0.209711	0.403605
Methanobrevibacter	Mannheimia	-0.177594	0.480803	-0.0134927	0.957623
unidentified_Clostridiales	Mannheimia	-0.0723141	0.775529	0.181724	0.470489
Alkanindiges	Mannheimia	-0.107071	0.672388	0.223323	0.373046
Geobacter	Mannheimia	-0.32058	0.194625	0.441338	0.0667336
unidentified_Ruminococcaceae	Mannheimia	-0.128999	0.60995	-0.178627	0.478214
Ornithinicoccus	Mannheimia	-0.0526316	0.83569	0.265359	0.287226
Thermomonas	Mannheimia	0.234504	0.348942	0.311984	0.207541
Luteimonas	Mannheimia	0.325245	0.187844	0.150749	0.550451
Mogibacterium	Mannheimia	0.00103199	0.996757	-0.293237	0.237615
Knoellia	Mannheimia	-0.405992	0.0945796	0.35124	0.152942
unidentified_Prevotellaceae	Mannheimia	0.148684	0.555987	0.292204	0.239348
Candidatus_Udaeobacter	Mannheimia	-0.221878	0.376225	0.20031	0.425475
Pseudomonas	Mannheimia	-0.117708	0.641815	0.0774393	0.760047
Terrisporobacter	Mannheimia	0.184822	0.462826	0.438017	0.0690532
Devosia	Mannheimia	0.0423117	0.867607	0.0289107	0.909337
Brevundimonas	Mannheimia	0.20444	0.415791	-0.143521	0.569934
unidentified_Lachnospiraceae	Mannheimia	0.110537	0.662369	-0.131063	0.604194
Aeromonas	Mannheimia	0.0217392	0.931769	0.46377	0.0525513
unidentified_Gammaproteobacteria	Mannheimia	-0.139391	0.581199	0.209603	0.403854
Actinomyces	Mannheimia	0.113666	0.653371	0.130912	0.604614
Luteitalea	Mannheimia	0.359319	0.143071	0.0858772	0.734748
Facklamia	Mannheimia	-0.0805786	0.750606	0.165632	0.51129
Macrococcus	Mannheimia	0.129066	0.609764	0.0444675	0.860921
Marvinbryantia	Mannheimia	-0.401905	0.0982696	-0.262042	0.293518
unidentified_Alphaproteobacteria	Mannheimia	0.0158438	0.950247	-0.192717	0.443584
Lautropia	Mannheimia	0.172521	0.493623	0.123903	0.624253
Lysinibacillus	Mannheimia	-0.317149	0.199715	0.262533	0.292583
Georgenia	Mannheimia	-0.337985	0.170133	-0.201446	0.422798
Blautia	Mannheimia	0.191017	0.447692	0.0776805	0.759321
Faecalibacterium	Mannheimia	0.389665	0.109942	0.0454311	0.857936
Flaviaesturariibacter	Mannheimia	-0.0475453	0.851393	-0.0268873	0.91566
Comamonas	Mannheimia	0.426874	0.0772735	0.401658	0.098496
Ornithinimicrobium	Mannheimia	0.0082602	0.97405	-0.051787	0.838294
Paraclostridium	Mannheimia	0.277606	0.26471	-0.156944	0.53399
Glutamicibacter	Mannheimia	-0.146694	0.561343	0.603836	0.00796256
Globicatella	Mannheimia	0.0376187	0.882188	-0.421363	0.0815946
Dietzia	Mannheimia	-0.628483	0.0052147	-0.147727	0.558559
Neisseria	Mannheimia	0.627007	0.00535381	0.344722	0.161239
Ferruginibacter	Mannheimia	-0.248707	0.319652	0.0839385	0.740539
Novosphingobium	Mannheimia	-0.140423	0.578374	-0.102379	0.686038
Ilumatobacter	Mannheimia	0.178812	0.477751	0.336615	0.17198
unidentified_Bacteroidales	Mannheimia	0.292658	0.238585	0.572622	0.0130042
Tissierella	Mannheimia	0.370724	0.129899	0.211668	0.399131
Flavobacterium	Mannheimia	0.15528	0.538388	0.209819	0.403356
Veillonella	Mannheimia	0.402087	0.0981034	0.0812536	0.748581
Acetitomaculum	Mannheimia	-0.381199	0.118572	-0.161074	0.523143
Akkermansia	Mannheimia	-0.302686	0.222128	-0.0631473	0.803418
Peptostreptococcus	Mannheimia	0.253361	0.310379	0.371828	0.12867
Blastococcus	Mannheimia	0.329023	0.182468	0.0186143	0.941559
Hymenobacter	Mannheimia	-0.0743802	0.769278	0.521156	0.0265657
Proteiniclasticum	Mannheimia	0.120868	0.632834	0.57438	0.0126654
Lysobacter	Mannheimia	-0.347961	0.157079	0.072389	0.775302
Adhaeribacter	Mannheimia	0.102806	0.684792	-0.216335	0.388568
Helcococcus	Mannheimia	0.523812	0.0256698	-0.00624044	0.980394
unidentified_Enterobacteriaceae	Bifidobacterium	0.643263	0.00397713	0.768198	0.000196467
Trueperella	Bifidobacterium	0.15186	0.547482	0.544515	0.0194674
Cupriavidus	Bifidobacterium	0.181302	0.471539	0.480124	0.0437401
Jeotgalicoccus	Bifidobacterium	0.326446	0.186124	-0.105318	0.677479
Planococcus	Bifidobacterium	0.189985	0.450196	0.247028	0.323035
Exiguobacterium	Bifidobacterium	0.445248	0.0640772	0.127001	0.615543
Lactobacillus	Bifidobacterium	0.462571	0.0532464	0.483222	0.0422064
Cutibacterium	Bifidobacterium	-0.0152495	0.952111	0.396372	0.10343
Alysiella	Bifidobacterium	0.0382034	0.880369	0.0650491	0.797613
Ralstonia	Bifidobacterium	0.231286	0.355787	0.504905	0.0325892
Rothia	Bifidobacterium	0.0567889	0.822899	-0.0160207	0.949692
Bergeyella	Bifidobacterium	0.0206505	0.935179	0.0702117	0.781904
unidentified_Cyanobacteria	Bifidobacterium	0.180879	0.472592	0.504905	0.0325892
Sphingomonas	Bifidobacterium	-0.164341	0.514635	0.304595	0.219081
Caviibacter	Bifidobacterium	-0.132437	0.600375	-0.152017	0.547063
Romboutsia	Bifidobacterium	0.22509	0.369174	0.177594	0.480803
Chryseobacterium	Bifidobacterium	0.180785	0.472825	0.686983	0.00163525
Porphyromonas	Bifidobacterium	0.317665	0.198943	0.0856995	0.735278
Brachybacterium	Bifidobacterium	0.450413	0.0606899	0.224058	0.371433
Bacillus	Bifidobacterium	-0.136293	0.589709	0.206718	0.4105
Alloprevotella	Bifidobacterium	0.232558	0.353071	0.542075	0.0201297
Paracoccus	Bifidobacterium	-0.0650491	0.797613	0.509035	0.0309673
Deinococcus	Bifidobacterium	-0.0123967	0.961062	-0.356959	0.145908
Desemzia	Bifidobacterium	0.0753743	0.766275	0.193182	0.442464
Stenotrophobacter	Bifidobacterium	0.0733093	0.772516	0.544186	0.0195556
Kosakonia	Bifidobacterium	0.331612	0.178846	0.579246	0.0117646
Jeotgalibaca	Bifidobacterium	0.391731	0.107905	0.381198	0.118572
unidentified_Acidobacteria	Bifidobacterium	-0.262261	0.2931	0.261499	0.294557
Brevibacterium	Bifidobacterium	0.109448	0.665513	0.150388	0.551417
Turicibacter	Bifidobacterium	0.390496	0.109119	0.202479	0.420374
Kingella	Bifidobacterium	0.382231	0.117494	0.563441	0.0148918
Psychrobacter	Bifidobacterium	0.467975	0.050168	0.529716	0.0237628
Methanobrevibacter	Bifidobacterium	0.107438	0.671326	-0.177053	0.482162
unidentified_Clostridiales	Bifidobacterium	0.170026	0.499988	0.227789	0.363308
Alkanindiges	Bifidobacterium	-0.353102	0.150626	0.132798	0.599373
Geobacter	Bifidobacterium	-0.740301	0.000442856	0.186497	0.45871
unidentified_Ruminococcaceae	Bifidobacterium	-0.182757	0.467928	0.40186	0.0983116
Ornithinicoccus	Bifidobacterium	0.250903	0.315255	-0.149793	0.553008
Thermomonas	Bifidobacterium	0.0284238	0.910858	0.389147	0.110456
Luteimonas	Bifidobacterium	0.0258264	0.918977	0.198347	0.430118
Mogibacterium	Bifidobacterium	0.278782	0.262607	0.00206612	0.993508
Knoellia	Bifidobacterium	0.0966408	0.702853	0.325065	0.188103
unidentified_Prevotellaceae	Bifidobacterium	0.104339	0.680325	0.535124	0.0221149
Candidatus_Udaeobacter	Bifidobacterium	0.0123903	0.961083	0.18595	0.46005
Pseudomonas	Bifidobacterium	0.30062	0.225457	0.427169	0.0770466
Terrisporobacter	Bifidobacterium	0.258781	0.299786	0.373643	0.126668
Devosia	Bifidobacterium	-0.084667	0.738361	0.511364	0.0300806
Brevundimonas	Bifidobacterium	0.128616	0.611021	0.657541	0.00302058
unidentified_Lachnospiraceae	Bifidobacterium	0.338501	0.16944	0.586474	0.0105219
Aeromonas	Bifidobacterium	0.171414	0.496441	0.152253	0.546432
unidentified_Gammaproteobacteria	Bifidobacterium	-0.158058	0.531054	0.559917	0.0156714
Actinomyces	Bifidobacterium	0.167979	0.505238	0.272355	0.274226
Luteitalea	Bifidobacterium	0.149793	0.553008	0.463769	0.052552
Facklamia	Bifidobacterium	0.314212	0.20414	0.408598	0.0922794
Macrococcus	Bifidobacterium	0.334194	0.17528	0.193482	0.441742
Marvinbryantia	Bifidobacterium	0.222468	0.374926	-0.142488	0.572743
unidentified_Alphaproteobacteria	Bifidobacterium	-0.140554	0.578017	0.440351	0.0674169
Lautropia	Bifidobacterium	-0.21447	0.39277	-0.100207	0.692387
Lysinibacillus	Bifidobacterium	0.0645995	0.798984	0.392968	0.106699
Georgenia	Bifidobacterium	-0.0170631	0.946423	-0.513695	0.0292128
Blautia	Bifidobacterium	0.405475	0.0950406	0.730055	0.000582364
Faecalibacterium	Bifidobacterium	0.166494	0.509063	0.703512	0.00112346
Flaviaesturariibacter	Bifidobacterium	0.157704	0.531985	0.0770823	0.761123
Comamonas	Bifidobacterium	0.70424	0.00110442	0.415848	0.0860935
Ornithinimicrobium	Bifidobacterium	0.0971074	0.701481	0.106736	0.67336
Paraclostridium	Bifidobacterium	0.263294	0.291134	0.108471	0.668336
Glutamicibacter	Bifidobacterium	0.616021	0.00648668	0.298447	0.228993
Globicatella	Bifidobacterium	0.464941	0.0518794	0.215006	0.39156
Dietzia	Bifidobacterium	0.0908622	0.719922	-0.42584	0.0780712
Neisseria	Bifidobacterium	0.550726	0.0178582	0.541172	0.0203794
Ferruginibacter	Bifidobacterium	-0.260759	0.295976	0.300157	0.226207
Novosphingobium	Bifidobacterium	-0.176136	0.48447	0.525091	0.0252468
Ilumatobacter	Bifidobacterium	-0.158738	0.529264	0.157514	0.532487
unidentified_Bacteroidales	Bifidobacterium	-0.168133	0.504843	0.220552	0.379157
Tissierella	Bifidobacterium	-0.148054	0.557679	-0.454545	0.0580778
Flavobacterium	Bifidobacterium	0.00828589	0.973969	0.280765	0.259084
Veillonella	Bifidobacterium	0.107071	0.67239	0.680589	0.00187905
Acetitomaculum	Bifidobacterium	0.0403101	0.873821	-0.214876	0.391853
Akkermansia	Bifidobacterium	0.213954	0.393938	0.348007	0.15702
Peptostreptococcus	Bifidobacterium	0.36058	0.14157	0.298348	0.229155
Blastococcus	Bifidobacterium	-0.0797103	0.753214	0.416452	0.0855926
Hymenobacter	Bifidobacterium	-0.127132	0.615175	-0.115643	0.64771
Proteiniclasticum	Bifidobacterium	-0.0723514	0.775416	0.142119	0.573748
Lysobacter	Bifidobacterium	-0.088843	0.725916	0.433006	0.0726653
Adhaeribacter	Bifidobacterium	0.0763649	0.763286	0.169619	0.501028
Helcococcus	Bifidobacterium	0.368722	0.132147	0.524988	0.0252808
Trueperella	unidentified_Enterobacteriaceae	0.0278782	0.912563	0.154165	0.541345
Cupriavidus	unidentified_Enterobacteriaceae	-0.0991224	0.695564	0.0526316	0.83569
Jeotgalicoccus	unidentified_Enterobacteriaceae	0.231286	0.355787	-0.188854	0.452946
Planococcus	unidentified_Enterobacteriaceae	0.124871	0.621526	0.261364	0.294816
Exiguobacterium	unidentified_Enterobacteriaceae	0.570986	0.0133257	0.459236	0.0552157
Lactobacillus	unidentified_Enterobacteriaceae	0.564499	0.0146636	0.131063	0.604194
Cutibacterium	unidentified_Enterobacteriaceae	-0.165031	0.512848	0.118274	0.640201
Alysiella	unidentified_Enterobacteriaceae	0.149639	0.553423	-0.147575	0.55897
Ralstonia	unidentified_Enterobacteriaceae	-0.0650155	0.797715	0.0691434	0.785148
Rothia	unidentified_Enterobacteriaceae	0.199174	0.428158	-0.224174	0.371179
Bergeyella	unidentified_Enterobacteriaceae	0.271414	0.275952	-0.170279	0.499341
unidentified_Cyanobacteria	unidentified_Enterobacteriaceae	0.15186	0.547482	0.0939112	0.710899
Sphingomonas	unidentified_Enterobacteriaceae	0.30062	0.225457	-0.164087	0.515295
Caviibacter	unidentified_Enterobacteriaceae	-0.129266	0.609204	-0.440311	0.0674448
Romboutsia	unidentified_Enterobacteriaceae	0.504644	0.0326937	-0.20743	0.408854
Chryseobacterium	unidentified_Enterobacteriaceae	0.272587	0.273801	0.460506	0.0544595
Porphyromonas	unidentified_Enterobacteriaceae	0.0423335	0.867539	-0.205366	0.413635
Brachybacterium	unidentified_Enterobacteriaceae	0.261229	0.295074	0.126935	0.615727
Bacillus	unidentified_Enterobacteriaceae	0.147575	0.55897	-0.198347	0.430118
Alloprevotella	unidentified_Enterobacteriaceae	0.0103306	0.967548	0.133127	0.598461
Paracoccus	unidentified_Enterobacteriaceae	0.273478	0.272173	0.108359	0.66866
Deinococcus	unidentified_Enterobacteriaceae	-0.0340733	0.893228	-0.497416	0.0356967
Desemzia	unidentified_Enterobacteriaceae	0.0815273	0.747759	0.00619515	0.980536
Stenotrophobacter	unidentified_Enterobacteriaceae	0.162023	0.520665	0.132231	0.600945
Kosakonia	unidentified_Enterobacteriaceae	0.63397	0.00472314	0.550052	0.0180276
Jeotgalibaca	unidentified_Enterobacteriaceae	0.119835	0.635764	0.0856995	0.735278
unidentified_Acidobacteria	unidentified_Enterobacteriaceae	0.0670795	0.791425	-0.167355	0.506843
Brevibacterium	unidentified_Enterobacteriaceae	0.102167	0.686655	0.052686	0.835523
Turicibacter	unidentified_Enterobacteriaceae	0.40062	0.0994518	-0.0402685	0.87395
Kingella	unidentified_Enterobacteriaceae	0.312855	0.206207	0.577643	0.0120557
Psychrobacter	unidentified_Enterobacteriaceae	0.597832	0.00878342	0.653926	0.00324271
Methanobrevibacter	unidentified_Enterobacteriaceae	0.189985	0.450196	-0.371568	0.128959
unidentified_Clostridiales	unidentified_Enterobacteriaceae	0.290289	0.242583	-0.166236	0.509729
Alkanindiges	unidentified_Enterobacteriaceae	0.0072767	0.977139	0.101127	0.689694
Geobacter	unidentified_Enterobacteriaceae	-0.337126	0.17129	-0.198342	0.43013
unidentified_Ruminococcaceae	unidentified_Enterobacteriaceae	-0.0196078	0.938446	0.021683	0.931945
Ornithinicoccus	unidentified_Enterobacteriaceae	0.250774	0.315513	-0.344863	0.161056
Thermomonas	unidentified_Enterobacteriaceae	0.193182	0.442464	-0.0650827	0.79751
Luteimonas	unidentified_Enterobacteriaceae	0.283944	0.253501	-0.159009	0.528554
Mogibacterium	unidentified_Enterobacteriaceae	0.308566	0.212829	-0.228188	0.362446
Knoellia	unidentified_Enterobacteriaceae	0.0423554	0.867471	0.0340909	0.893173
unidentified_Prevotellaceae	unidentified_Enterobacteriaceae	0.396489	0.103318	0.0970573	0.701628
Candidatus_Udaeobacter	unidentified_Enterobacteriaceae	0.376677	0.123372	-0.0774393	0.760047
Pseudomonas	unidentified_Enterobacteriaceae	0.392359	0.107291	0.628808	0.00518451
Terrisporobacter	unidentified_Enterobacteriaceae	0.454311	0.0582238	-0.0671488	0.791214
Devosia	unidentified_Enterobacteriaceae	0.135191	0.59275	0.0774393	0.760047
Brevundimonas	unidentified_Enterobacteriaceae	0.401652	0.0985017	0.244708	0.327746
unidentified_Lachnospiraceae	unidentified_Enterobacteriaceae	0.427686	0.076651	0.230134	0.358254
Aeromonas	unidentified_Enterobacteriaceae	0.509319	0.0308578	0.438926	0.0684127
unidentified_Gammaproteobacteria	unidentified_Enterobacteriaceae	0.141456	0.575555	0.164171	0.515075
Actinomyces	unidentified_Enterobacteriaceae	-0.0573545	0.821162	-0.0872747	0.730583
Luteitalea	unidentified_Enterobacteriaceae	0.278782	0.262607	0.109674	0.664858
Facklamia	unidentified_Enterobacteriaceae	0.255165	0.306828	0.311596	0.208137
Macrococcus	unidentified_Enterobacteriaceae	0.470831	0.0485965	0.175802	0.485313
Marvinbryantia	unidentified_Enterobacteriaceae	0.203562	0.417839	-0.236149	0.345474
unidentified_Alphaproteobacteria	unidentified_Enterobacteriaceae	0.188013	0.454999	0.0270845	0.915043
Lautropia	unidentified_Enterobacteriaceae	-0.109504	0.66535	-0.406815	0.0938489
Lysinibacillus	unidentified_Enterobacteriaceae	0.0123967	0.961062	-0.0403101	0.873821
Georgenia	unidentified_Enterobacteriaceae	-0.0124031	0.961042	-0.567149	0.0141048
Blautia	unidentified_Enterobacteriaceae	0.520392	0.0268276	0.304507	0.21922
Faecalibacterium	unidentified_Enterobacteriaceae	0.478554	0.0445337	0.286009	0.249914
Flaviaesturariibacter	unidentified_Enterobacteriaceae	0.423773	0.0796837	-0.307136	0.215066
Comamonas	unidentified_Enterobacteriaceae	0.6615	0.00279186	0.575572	0.0124399
Ornithinimicrobium	unidentified_Enterobacteriaceae	0.084667	0.738361	-0.232006	0.354249
Paraclostridium	unidentified_Enterobacteriaceae	0.463364	0.0527859	-0.256066	0.305065
Glutamicibacter	unidentified_Enterobacteriaceae	0.440083	0.0676032	0.198862	0.428898
Globicatella	unidentified_Enterobacteriaceae	0.629559	0.00511514	0.233857	0.350313
Dietzia	unidentified_Enterobacteriaceae	0.0980392	0.698742	-0.539256	0.0209171
Neisseria	unidentified_Enterobacteriaceae	0.563892	0.0147941	0.475158	0.0462872
Ferruginibacter	unidentified_Enterobacteriaceae	0.0911925	0.718943	-0.0683944	0.787425
Novosphingobium	unidentified_Enterobacteriaceae	0.19618	0.435277	0.167529	0.506397
Ilumatobacter	unidentified_Enterobacteriaceae	-0.112662	0.656255	-0.329365	0.181987
unidentified_Bacteroidales	unidentified_Enterobacteriaceae	0.0434334	0.864127	-0.162865	0.51847
Tissierella	unidentified_Enterobacteriaceae	0.170304	0.499275	-0.64636	0.00375103
Flavobacterium	unidentified_Enterobacteriaceae	0.0921329	0.716157	-0.027907	0.912473
Veillonella	unidentified_Enterobacteriaceae	0.277409	0.265063	0.345849	0.159784
Acetitomaculum	unidentified_Enterobacteriaceae	0.0464876	0.854665	-0.364481	0.136999
Akkermansia	unidentified_Enterobacteriaceae	0.238636	0.340266	-0.0590065	0.816093
Peptostreptococcus	unidentified_Enterobacteriaceae	0.101345	0.689058	-0.0940016	0.710633
Blastococcus	unidentified_Enterobacteriaceae	-0.0941545	0.710181	0.0527405	0.835355
Hymenobacter	unidentified_Enterobacteriaceae	0.0516529	0.838707	-0.463364	0.0527859
Proteiniclasticum	unidentified_Enterobacteriaceae	-0.0289256	0.90929	-0.185951	0.46005
Lysobacter	unidentified_Enterobacteriaceae	0.041301	0.870744	0.103413	0.683022
Adhaeribacter	unidentified_Enterobacteriaceae	-0.0612681	0.809165	-0.231936	0.354397
Helcococcus	unidentified_Enterobacteriaceae	0.165632	0.51129	0.174732	0.488015
Cupriavidus	Trueperella	0.392562	0.107094	0.685983	0.00167158
Jeotgalicoccus	Trueperella	-0.262397	0.292842	-0.475946	0.0458757
Planococcus	Trueperella	-0.611255	0.00703502	0.0186432	0.941469
Exiguobacterium	Trueperella	-0.138946	0.582417	-0.406623	0.0940187
Lactobacillus	Trueperella	0.0681466	0.788178	0.573204	0.0128912
Cutibacterium	Trueperella	0.356524	0.146434	0.255001	0.30715
Alysiella	Trueperella	0.381002	0.118778	0.160373	0.524976
Ralstonia	Trueperella	0.43366	0.0721859	0.699433	0.00123528
Rothia	Trueperella	-0.252969	0.311155	-0.062144	0.806485
Bergeyella	Trueperella	0.10635	0.67448	0.142784	0.571938
unidentified_Cyanobacteria	Trueperella	-0.208786	0.40573	0.565962	0.0143531
Sphingomonas	Trueperella	-0.107494	0.671165	0.624937	0.00555388
Caviibacter	Trueperella	0.371444	0.129097	0.191192	0.447269
Romboutsia	Trueperella	-0.230253	0.357999	0.276255	0.267137
Chryseobacterium	Trueperella	-0.143079	0.571136	0.510353	0.0304629
Porphyromonas	Trueperella	0.710744	0.000945899	0.411797	0.0895119
Brachybacterium	Trueperella	-0.23657	0.344588	-0.244181	0.328823
Bacillus	Trueperella	-0.553433	0.0171905	0.374418	0.125821
Alloprevotella	Trueperella	0.390698	0.10892	0.682879	0.00178853
Paracoccus	Trueperella	-0.0474961	0.851545	0.559754	0.0157084
Deinococcus	Trueperella	-0.238636	0.340266	-0.333852	0.17575
Desemzia	Trueperella	-0.291172	0.241089	-0.170808	0.497989
Stenotrophobacter	Trueperella	-0.0877646	0.729124	0.601761	0.00823888
Kosakonia	Trueperella	0.144628	0.56693	0.284533	0.252475
Jeotgalibaca	Trueperella	-0.25323	0.310638	0.269152	0.280132
unidentified_Acidobacteria	Trueperella	-0.00722767	0.977293	0.467116	0.0506482
Brevibacterium	Trueperella	-0.111513	0.659559	-0.338167	0.169888
Turicibacter	Trueperella	-0.279959	0.260513	0.0548655	0.828812
Kingella	Trueperella	0.10124	0.689365	0.035288	0.889443
Psychrobacter	Trueperella	-0.373967	0.126314	0.0652512	0.796996
Methanobrevibacter	Trueperella	-0.409607	0.0913994	0.0182103	0.942826
unidentified_Clostridiales	Trueperella	-0.126615	0.616625	0.491719	0.0382091
Alkanindiges	Trueperella	0.0395225	0.876268	0.54391	0.0196299
Geobacter	Trueperella	-0.24418	0.328824	0.574704	0.0126038
unidentified_Ruminococcaceae	Trueperella	-0.0175529	0.944887	0.44203	0.0662575
Ornithinicoccus	Trueperella	0.0464636	0.85474	0.0486543	0.847965
Thermomonas	Trueperella	0.107494	0.671165	0.687727	0.00160867
Luteimonas	Trueperella	-0.0366736	0.885129	0.243272	0.330684
Mogibacterium	Trueperella	-0.167269	0.507066	-0.0755695	0.765685
Knoellia	Trueperella	-0.0310078	0.902789	0.177111	0.482018
unidentified_Prevotellaceae	Trueperella	0.0154959	0.951338	0.731886	0.00055505
Candidatus_Udaeobacter	Trueperella	-0.355188	0.148061	0.0993791	0.694811
Pseudomonas	Trueperella	-0.345558	0.160159	-0.161491	0.522053
Terrisporobacter	Trueperella	-0.193182	0.442464	0.537546	0.0214065
Devosia	Trueperella	-0.287042	0.248133	0.643376	0.00396867
Brevundimonas	Trueperella	-0.088843	0.725916	0.624743	0.00557303
unidentified_Lachnospiraceae	Trueperella	0.0330749	0.89634	0.490431	0.0387957
Aeromonas	Trueperella	0.119628	0.636353	-0.218474	0.383779
unidentified_Gammaproteobacteria	Trueperella	0.176653	0.483169	0.54555	0.0191916
Actinomyces	Trueperella	0.602012	0.00820513	0.279169	0.261917
Luteitalea	Trueperella	0.0785124	0.756816	0.476141	0.0457741
Facklamia	Trueperella	-0.11938	0.637057	0.21069	0.401362
Macrococcus	Trueperella	-0.350207	0.154237	-0.358735	0.143768
Marvinbryantia	Trueperella	-0.367124	0.133961	-0.395639	0.104128
unidentified_Alphaproteobacteria	Trueperella	0.227211	0.36456	0.577037	0.0121671
Lautropia	Trueperella	0.343153	0.163282	0.158385	0.530192
Lysinibacillus	Trueperella	-0.348837	0.155966	0.475648	0.0460309
Georgenia	Trueperella	-0.0997932	0.693598	-0.263594	0.290563
Blautia	Trueperella	0.309917	0.210727	0.642264	0.00405236
Faecalibacterium	Trueperella	0.377456	0.122535	0.595757	0.0090824
Flaviaesturariibacter	Trueperella	-0.158221	0.530623	0.161223	0.522752
Comamonas	Trueperella	0.048604	0.84812	-0.0233524	0.926718
Ornithinimicrobium	Trueperella	0.195248	0.437504	0.326584	0.185927
Paraclostridium	Trueperella	-0.0712442	0.778771	0.174949	0.487468
Glutamicibacter	Trueperella	-0.30646	0.216129	0.143302	0.570528
Globicatella	Trueperella	-0.311068	0.208949	-0.0934681	0.712208
Dietzia	Trueperella	-0.353123	0.1506	-0.243915	0.329366
Neisseria	Trueperella	0.228779	0.36117	0.241308	0.334724
Ferruginibacter	Trueperella	-0.228617	0.361518	0.327793	0.184208
Novosphingobium	Trueperella	-0.214876	0.391853	0.588906	0.0101282
Ilumatobacter	Trueperella	0.302999	0.221626	0.549845	0.0180799
unidentified_Bacteroidales	Trueperella	-0.101397	0.688905	0.601146	0.00832231
Tissierella	Trueperella	0.465462	0.0515823	-0.124224	0.623348
Flavobacterium	Trueperella	0.0331436	0.896126	0.602591	0.00812749
Veillonella	Trueperella	0.137217	0.587166	0.635002	0.00463511
Acetitomaculum	Trueperella	-0.224289	0.370926	-0.20704	0.409756
Akkermansia	Trueperella	-0.204651	0.415299	0.366373	0.13482
Peptostreptococcus	Trueperella	0.320745	0.194382	0.318339	0.19794
Blastococcus	Trueperella	0.0854039	0.736161	0.144116	0.568319
Hymenobacter	Trueperella	-0.0894057	0.724244	0.121056	0.632301
Proteiniclasticum	Trueperella	0.608269	0.00739721	0.36665	0.134502
Lysobacter	Trueperella	-0.279959	0.260513	0.172628	0.49335
Adhaeribacter	Trueperella	0.117405	0.642679	0.310223	0.210253
Helcococcus	Trueperella	0.890215	7.48e-07	0.811794	4.30344e-05
Jeotgalicoccus	Cupriavidus	-0.036157	0.886737	-0.00103199	0.996757
Planococcus	Cupriavidus	-0.428498	0.0760329	0.317149	0.199715
Exiguobacterium	Cupriavidus	-0.373967	0.126314	-0.521156	0.0265657
Lactobacillus	Cupriavidus	0.169334	0.501759	0.690402	0.00151602
Cutibacterium	Cupriavidus	0.806122	5.3538e-05	0.594513	0.00926561
Alysiella	Cupriavidus	0.0113578	0.964324	0.116615	0.644932
Ralstonia	Cupriavidus	0.979866	1.27498e-12	0.997936	0
Rothia	Cupriavidus	-0.242643	0.331974	0.275827	0.267911
Bergeyella	Cupriavidus	0.0516262	0.83879	0.335397	0.173635
unidentified_Cyanobacteria	Cupriavidus	0.234109	0.349779	0.768834	0.000192619
Sphingomonas	Cupriavidus	-0.127649	0.613727	0.638803	0.00432212
Caviibacter	Cupriavidus	0.195551	0.436778	0.275969	0.267653
Romboutsia	Cupriavidus	-0.274652	0.270038	0.521156	0.0265657
Chryseobacterium	Cupriavidus	-0.396694	0.103124	0.299432	0.227385
Porphyromonas	Cupriavidus	0.43905	0.0683255	0.254902	0.307345
Brachybacterium	Cupriavidus	-0.176653	0.483169	0.112487	0.656757
Bacillus	Cupriavidus	-0.569954	0.0135319	0.371901	0.128589
Alloprevotella	Cupriavidus	0.797416	7.38734e-05	0.684211	0.00173755
Paracoccus	Cupriavidus	-0.40475	0.0956906	0.560372	0.0155691
Deinococcus	Cupriavidus	0.0165289	0.948098	-0.116857	0.644243
Desemzia	Cupriavidus	-0.292204	0.239348	0.249871	0.317317
Stenotrophobacter	Cupriavidus	-0.345896	0.159723	0.394628	0.105095
Kosakonia	Cupriavidus	0.00413223	0.987017	0.00515996	0.983788
Jeotgalibaca	Cupriavidus	-0.234625	0.348686	0.503872	0.0330048
unidentified_Acidobacteria	Cupriavidus	-0.10635	0.67448	0.460744	0.0543186
Brevibacterium	Cupriavidus	-0.0526588	0.835607	0.0836777	0.741319
Turicibacter	Cupriavidus	0.167355	0.506843	0.500774	0.034276
Kingella	Cupriavidus	0.344008	0.162166	0.133541	0.597313
Psychrobacter	Cupriavidus	-0.487603	0.0401073	-0.209711	0.403605
Methanobrevibacter	Cupriavidus	-0.194215	0.43998	0.215883	0.389584
unidentified_Clostridiales	Cupriavidus	0.237209	0.343248	0.660816	0.00283032
Alkanindiges	Cupriavidus	-0.0754047	0.766183	0.0632045	0.803244
Geobacter	Cupriavidus	-0.082773	0.744027	0.463145	0.0529129
unidentified_Ruminococcaceae	Cupriavidus	0.462571	0.0532464	0.667011	0.00249728
Ornithinicoccus	Cupriavidus	-0.132163	0.601135	0.0898296	0.722985
Thermomonas	Cupriavidus	-0.260465	0.296539	0.362603	0.139186
Luteimonas	Cupriavidus	-0.332645	0.177414	0.259164	0.299046
Mogibacterium	Cupriavidus	0.160041	0.525845	0.332473	0.177651
Knoellia	Cupriavidus	-0.136951	0.587898	0.265496	0.286968
unidentified_Prevotellaceae	Cupriavidus	0.458678	0.0555508	0.811564	4.34229e-05
Candidatus_Udaeobacter	Cupriavidus	-0.596799	0.0089312	0.213733	0.394439
Pseudomonas	Cupriavidus	-0.00619835	0.980526	-0.130098	0.606882
Terrisporobacter	Cupriavidus	-0.194731	0.438741	0.52686	0.024671
Devosia	Cupriavidus	-0.414042	0.0876051	0.545173	0.0192916
Brevundimonas	Cupriavidus	-0.396694	0.103124	0.699019	0.00124713
unidentified_Lachnospiraceae	Cupriavidus	0.309561	0.21128	0.75645	0.000280219
Aeromonas	Cupriavidus	-0.369758	0.13098	-0.378884	0.121012
unidentified_Gammaproteobacteria	Cupriavidus	-0.0991736	0.695414	0.663913	0.00265952
Actinomyces	Cupriavidus	0.620792	0.00597294	0.394814	0.104917
Luteitalea	Cupriavidus	-0.349174	0.15554	0.141749	0.574756
Facklamia	Cupriavidus	-0.266667	0.284768	0.337476	0.170818
Macrococcus	Cupriavidus	-0.552686	0.0173728	-0.340228	0.167135
Marvinbryantia	Cupriavidus	0.100789	0.690682	-0.0383224	0.879999
unidentified_Alphaproteobacteria	Cupriavidus	0.0745042	0.768903	0.793785	8.41129e-05
Lautropia	Cupriavidus	0.24186	0.333584	0.418172	0.0841759
Lysinibacillus	Cupriavidus	-0.169509	0.501311	0.354522	0.148876
Georgenia	Cupriavidus	-0.197001	0.433318	-0.107438	0.671326
Blautia	Cupriavidus	0.268595	0.281166	0.796484	7.63957e-05
Faecalibacterium	Cupriavidus	0.258015	0.301271	0.836345	1.52727e-05
Flaviaesturariibacter	Cupriavidus	-0.296277	0.232559	-0.00413651	0.987003
Comamonas	Cupriavidus	-0.104447	0.680011	-0.371637	0.128882
Ornithinimicrobium	Cupriavidus	0.00619835	0.980526	0.477476	0.0450846
Paraclostridium	Cupriavidus	-0.0815694	0.747633	0.329375	0.181973
Glutamicibacter	Cupriavidus	-0.34677	0.1586	0.0932166	0.712952
Globicatella	Cupriavidus	-0.352027	0.151961	-0.233857	0.350313
Dietzia	Cupriavidus	-0.262261	0.2931	0.0433885	0.864266
Neisseria	Cupriavidus	-0.0600415	0.812921	-0.100415	0.691778
Ferruginibacter	Cupriavidus	-0.525664	0.025059	0.27565	0.268229
Novosphingobium	Cupriavidus	-0.206095	0.411944	0.720787	0.00073857
Ilumatobacter	Cupriavidus	-0.115822	0.647197	0.277578	0.264759
unidentified_Bacteroidales	Cupriavidus	0.0869116	0.731664	0.720964	0.000735297
Tissierella	Cupriavidus	0.448319	0.0620467	-0.0567889	0.822899
Flavobacterium	Cupriavidus	0.0248577	0.922007	0.458915	0.0554081
Veillonella	Cupriavidus	0.293665	0.236899	0.698989	0.001248
Acetitomaculum	Cupriavidus	0.29354	0.237108	0.239546	0.338374
Akkermansia	Cupriavidus	0.255297	0.30657	0.547622	0.0186487
Peptostreptococcus	Cupriavidus	0.536472	0.0217183	0.432407	0.0731063
Blastococcus	Cupriavidus	0.204969	0.414558	0.401242	0.0988784
Hymenobacter	Cupriavidus	-0.0775194	0.759806	0.126935	0.615727
Proteiniclasticum	Cupriavidus	0.392765	0.106896	0.282025	0.256863
Lysobacter	Cupriavidus	-0.584711	0.0108149	0.217167	0.386702
Adhaeribacter	Cupriavidus	-0.0524684	0.836193	0.245457	0.326221
Helcococcus	Cupriavidus	0.375972	0.124132	0.447231	0.0627602
Planococcus	Jeotgalicoccus	0.5111	0.0301801	0.245868	0.325387
Exiguobacterium	Jeotgalicoccus	-0.16219	0.520229	-0.0257998	0.91906
Lactobacillus	Jeotgalicoccus	-0.0474961	0.851545	-0.151703	0.547901
Cutibacterium	Jeotgalicoccus	-0.126729	0.616305	0.0450071	0.85925
Alysiella	Jeotgalicoccus	-0.167269	0.507066	0.252838	0.311413
Ralstonia	Jeotgalicoccus	0.0660816	0.794465	-0.0134159	0.957864
Rothia	Jeotgalicoccus	0.414042	0.0876051	0.66219	0.00275344
Bergeyella	Jeotgalicoccus	-0.279814	0.26077	0.446852	0.0630103
unidentified_Cyanobacteria	Jeotgalicoccus	-0.214987	0.391603	0.153767	0.542403
Sphingomonas	Jeotgalicoccus	-0.250129	0.316801	0.143447	0.570135
Caviibacter	Jeotgalicoccus	-0.769789	0.000186956	-0.139535	0.580804
Romboutsia	Jeotgalicoccus	0.0165204	0.948124	0.453044	0.0590167
Chryseobacterium	Jeotgalicoccus	-0.264463	0.288918	0.041301	0.870744
Porphyromonas	Jeotgalicoccus	-0.243802	0.329599	-0.0443756	0.861206
Brachybacterium	Jeotgalicoccus	0.899793	3.71758e-07	0.812178	4.23928e-05
Bacillus	Jeotgalicoccus	-0.156944	0.53399	0.291322	0.240835
Alloprevotella	Jeotgalicoccus	-0.0589147	0.816375	0.133127	0.598461
Paracoccus	Jeotgalicoccus	-0.360351	0.141842	0.0319917	0.899719
Deinococcus	Jeotgalicoccus	-0.191632	0.446203	0.317477	0.199224
Desemzia	Jeotgalicoccus	0.780589	0.000132086	0.823955	2.62719e-05
Stenotrophobacter	Jeotgalicoccus	-0.450181	0.0608394	-0.0237603	0.925441
Kosakonia	Jeotgalicoccus	-0.48812	0.0398653	-0.496388	0.0361403
Jeotgalibaca	Jeotgalicoccus	0.197416	0.43233	0.366546	0.134621
unidentified_Acidobacteria	Jeotgalicoccus	-0.565824	0.0143822	0.163223	0.517538
Brevibacterium	Jeotgalicoccus	0.903459	2.79216e-07	0.876034	1.88747e-06
Turicibacter	Jeotgalicoccus	0.653926	0.00324273	0.654621	0.00319902
Kingella	Jeotgalicoccus	0.629649	0.00510693	0.385095	0.114542
Psychrobacter	Jeotgalicoccus	0.505682	0.0322791	-0.132231	0.600945
Methanobrevibacter	Jeotgalicoccus	0.194215	0.43998	0.491964	0.0380984
unidentified_Clostridiales	Jeotgalicoccus	0.234109	0.349779	0.0454311	0.857936
Alkanindiges	Jeotgalicoccus	-0.237135	0.343404	-0.649953	0.0035021
Geobacter	Jeotgalicoccus	-0.241076	0.335202	-0.0571143	0.8219
unidentified_Ruminococcaceae	Jeotgalicoccus	0.237481	0.34268	0.315953	0.20151
Ornithinicoccus	Jeotgalicoccus	0.367579	0.133443	-0.144553	0.567133
Thermomonas	Jeotgalicoccus	-0.305426	0.217762	-0.155992	0.536505
Luteimonas	Jeotgalicoccus	-0.370868	0.129738	-0.0898296	0.722985
Mogibacterium	Jeotgalicoccus	0.43779	0.0692134	0.701084	0.00118896
Knoellia	Jeotgalicoccus	0.316796	0.200243	0.303719	0.220475
unidentified_Prevotellaceae	Jeotgalicoccus	-0.135331	0.592364	-0.251936	0.313201
Candidatus_Udaeobacter	Jeotgalicoccus	-0.107383	0.671487	0.288074	0.24636
Pseudomonas	Jeotgalicoccus	0.599174	0.00859433	-0.12287	0.627167
Terrisporobacter	Jeotgalicoccus	0.0495868	0.845084	0.107438	0.671326
Devosia	Jeotgalicoccus	-0.246773	0.323551	0.0960248	0.704666
Brevundimonas	Jeotgalicoccus	-0.26343	0.290876	0.0702117	0.781904
unidentified_Lachnospiraceae	Jeotgalicoccus	0.238243	0.341087	0.170279	0.499341
Aeromonas	Jeotgalicoccus	0.222165	0.375592	-0.134576	0.594448
unidentified_Gammaproteobacteria	Jeotgalicoccus	-0.28874	0.245222	0.0980898	0.698594
Actinomyces	Jeotgalicoccus	-0.170066	0.499886	0.271175	0.276392
Luteitalea	Jeotgalicoccus	-0.48657	0.0405949	-0.222453	0.374958
Facklamia	Jeotgalicoccus	0.72093	0.000735921	0.406834	0.0938316
Macrococcus	Jeotgalicoccus	0.0748967	0.767717	0.211996	0.398382
Marvinbryantia	Jeotgalicoccus	0.762448	0.000234337	0.918701	7.41825e-08
unidentified_Alphaproteobacteria	Jeotgalicoccus	0.0533682	0.833421	0.00729199	0.977091
Lautropia	Jeotgalicoccus	-0.421189	0.0817342	0.260196	0.297056
Lysinibacillus	Jeotgalicoccus	0.0852713	0.736557	0.0248062	0.922168
Georgenia	Jeotgalicoccus	0.537746	0.0213489	0.0588843	0.816468
Blautia	Jeotgalicoccus	0.129132	0.609577	0.0559299	0.825539
Faecalibacterium	Jeotgalicoccus	-0.127715	0.613542	0.113578	0.653625
Flaviaesturariibacter	Jeotgalicoccus	-0.00465357	0.985379	-0.124095	0.623711
Comamonas	Jeotgalicoccus	0.0139607	0.956154	-0.320913	0.194136
Ornithinimicrobium	Jeotgalicoccus	-0.183368	0.466416	0.0735375	0.771826
Paraclostridium	Jeotgalicoccus	-0.0887971	0.726053	0.472896	0.0474836
Glutamicibacter	Jeotgalicoccus	0.603618	0.00799131	0.0828592	0.743769
Globicatella	Jeotgalicoccus	0.324905	0.188332	-0.0147477	0.953685
Dietzia	Jeotgalicoccus	0.877646	1.70878e-06	0.435951	0.0705262
Neisseria	Jeotgalicoccus	-0.0931679	0.713096	-0.177019	0.482247
Ferruginibacter	Jeotgalicoccus	0.0730953	0.773164	0.277723	0.2645
Novosphingobium	Jeotgalicoccus	-0.11157	0.659394	0.117891	0.641294
Ilumatobacter	Jeotgalicoccus	-0.189762	0.450737	-0.071466	0.778099
unidentified_Bacteroidales	Jeotgalicoccus	-0.245215	0.326714	-0.12967	0.608077
Tissierella	Jeotgalicoccus	-0.022338	0.929894	-0.12287	0.627167
Flavobacterium	Jeotgalicoccus	-0.358365	0.144213	-0.0206719	0.935112
Veillonella	Jeotgalicoccus	-0.435559	0.0708077	-0.137506	0.586371
Acetitomaculum	Jeotgalicoccus	0.703876	0.00111391	0.796077	7.75201e-05
Akkermansia	Jeotgalicoccus	0.340569	0.166684	0.157351	0.532917
Peptostreptococcus	Jeotgalicoccus	-0.00362132	0.988622	0.300805	0.225158
Blastococcus	Jeotgalicoccus	-0.429608	0.0751934	0.310239	0.21023
Hymenobacter	Jeotgalicoccus	-0.123514	0.62535	0.364293	0.137217
Proteiniclasticum	Jeotgalicoccus	-0.00516796	0.983763	-0.119835	0.635764
Lysobacter	Jeotgalicoccus	0.258781	0.299786	0.200621	0.424742
Adhaeribacter	Jeotgalicoccus	-0.263381	0.290969	-0.133129	0.598454
Helcococcus	Jeotgalicoccus	-0.143449	0.570128	-0.537718	0.021357
Exiguobacterium	Planococcus	0.169334	0.501759	-0.0196281	0.938382
Lactobacillus	Planococcus	-0.147575	0.55897	0.0661157	0.794361
Cutibacterium	Planococcus	-0.627537	0.00530355	-0.043482	0.863976
Alysiella	Planococcus	-0.436533	0.070109	0.0464876	0.854665
Ralstonia	Planococcus	-0.356037	0.147026	0.323347	0.190583
Rothia	Planococcus	0.430341	0.0746428	0.16546	0.511735
Bergeyella	Planococcus	-0.574819	0.012582	0.167355	0.506843
unidentified_Cyanobacteria	Planococcus	-0.181818	0.470256	0.165289	0.512178
Sphingomonas	Planococcus	-0.195248	0.437504	0.167355	0.506843
Caviibacter	Planococcus	-0.631852	0.00490817	-0.0532851	0.833677
Romboutsia	Planococcus	-0.0732714	0.772631	0.306818	0.215565
Chryseobacterium	Planococcus	0.11048	0.662534	0.210336	0.402173
Porphyromonas	Planococcus	-0.686629	0.00164804	-0.00413223	0.987017
Brachybacterium	Planococcus	0.653588	0.00326413	0.269628	0.279248
Bacillus	Planococcus	0.362229	0.139625	0.211479	0.399561
Alloprevotella	Planococcus	-0.612604	0.00687615	0.258265	0.300786
Paracoccus	Planococcus	0.0650155	0.797715	0.171488	0.496254
Deinococcus	Planococcus	0.241611	0.334099	0.15942	0.527473
Desemzia	Planococcus	0.698658	0.00125753	0.562791	0.0150332
Stenotrophobacter	Planococcus	0.0567595	0.822989	0.0708376	0.780004
Kosakonia	Planococcus	-0.174497	0.488611	-0.0743802	0.769278
Jeotgalibaca	Planococcus	0.599174	0.00859428	0.631008	0.00498359
unidentified_Acidobacteria	Planococcus	-0.164087	0.515295	0.128232	0.612095
Brevibacterium	Planococcus	0.436533	0.070109	0.168046	0.505067
Turicibacter	Planococcus	0.263294	0.291134	0.668217	0.00243636
Kingella	Planococcus	-0.108415	0.668498	0.353887	0.149658
Psychrobacter	Planococcus	0.584409	0.0108657	0.195967	0.435785
Methanobrevibacter	Planococcus	0.0268456	0.91579	-0.255068	0.30702
unidentified_Clostridiales	Planococcus	-0.211777	0.398882	-0.0103359	0.967532
Alkanindiges	Planococcus	-0.253645	0.309819	-0.235153	0.347572
Geobacter	Planococcus	-0.155119	0.538814	-0.0207903	0.934741
unidentified_Ruminococcaceae	Planococcus	-0.415893	0.0860565	-0.00981912	0.969154
Ornithinicoccus	Planococcus	0.389061	0.110542	-0.226357	0.366415
Thermomonas	Planococcus	-0.215909	0.389525	-0.119959	0.635413
Luteimonas	Planococcus	-0.0640165	0.800764	0.020155	0.936731
Mogibacterium	Planococcus	-0.147575	0.55897	0.110078	0.663695
Knoellia	Planococcus	0.402893	0.0973687	0.0863495	0.73334
unidentified_Prevotellaceae	Planococcus	-0.30666	0.215815	-0.0263566	0.917319
Candidatus_Udaeobacter	Planococcus	0.337461	0.170838	0.237726	0.342166
Pseudomonas	Planococcus	0.231286	0.355787	0.0408269	0.872216
Terrisporobacter	Planococcus	-0.0660816	0.794465	-0.0423992	0.867335
Devosia	Planococcus	0.23839	0.34078	0.0857881	0.735014
Brevundimonas	Planococcus	0.0402685	0.87395	0.226357	0.366415
unidentified_Lachnospiraceae	Planococcus	-0.328513	0.183189	0.00619835	0.980526
Aeromonas	Planococcus	-0.0320913	0.899408	-0.123834	0.624446
unidentified_Gammaproteobacteria	Planococcus	-0.186887	0.457753	0.0341085	0.893118
Actinomyces	Planococcus	-0.459879	0.0548319	-0.109206	0.666211
Luteitalea	Planococcus	-0.0474961	0.851545	-0.170896	0.497763
Facklamia	Planococcus	0.454546	0.0580776	0.358032	0.144613
Macrococcus	Planococcus	0.363449	0.138198	0.216874	0.387359
Marvinbryantia	Planococcus	0.417564	0.0846748	0.160706	0.524106
unidentified_Alphaproteobacteria	Planococcus	-0.175338	0.486485	0.106886	0.672926
Lautropia	Planococcus	-0.463843	0.0525093	0.143152	0.570935
Lysinibacillus	Planococcus	0.21281	0.396531	-0.106053	0.675343
Georgenia	Planococcus	0.479587	0.0440102	-0.0925543	0.71491
Blautia	Planococcus	-0.350026	0.154465	0.174703	0.48809
Faecalibacterium	Planococcus	-0.518864	0.0273582	0.263566	0.290617
Flaviaesturariibacter	Planococcus	0.0682171	0.787964	-0.281574	0.257657
Comamonas	Planococcus	0.0217055	0.931874	-0.120726	0.633237
Ornithinimicrobium	Planococcus	0.121838	0.630086	0.251426	0.314214
Paraclostridium	Planococcus	-0.172343	0.494076	0.258398	0.300527
Glutamicibacter	Planococcus	0.563017	0.0149839	0.115604	0.64782
Globicatella	Planococcus	0.389464	0.110141	-0.115467	0.648211
Dietzia	Planococcus	0.655315	0.00315585	-0.230093	0.358342
Neisseria	Planococcus	-0.225557	0.368157	-0.4057	0.0948395
Ferruginibacter	Planococcus	0.0880837	0.728174	0.0720958	0.77619
Novosphingobium	Planococcus	0.117708	0.641815	0.189441	0.451518
Ilumatobacter	Planococcus	-0.281137	0.258427	-0.402282	0.097925
unidentified_Bacteroidales	Planococcus	-0.448812	0.0617255	0.0472486	0.852311
Tissierella	Planococcus	-0.665641	0.00256799	-0.123514	0.62535
Flavobacterium	Planococcus	-0.0465841	0.854367	0.143818	0.569128
Veillonella	Planococcus	-0.224421	0.370638	-0.0959366	0.704926
Acetitomaculum	Planococcus	0.153926	0.541981	0.338501	0.16944
Akkermansia	Planococcus	-0.100207	0.692387	-0.221244	0.377626
Peptostreptococcus	Planococcus	-0.155119	0.538814	0.202312	0.420765
Blastococcus	Planococcus	-0.19969	0.426938	0.10559	0.676687
Hymenobacter	Planococcus	-0.316116	0.201264	-0.0795455	0.753709
Proteiniclasticum	Planococcus	-0.578513	0.0118971	-0.362978	0.138747
Lysobacter	Planococcus	0.474961	0.0463901	0.0476191	0.851165
Adhaeribacter	Planococcus	-0.0301148	0.905576	0.0702775	0.781704
Helcococcus	Planococcus	-0.379919	0.119917	-0.173351	0.491514
Lactobacillus	Exiguobacterium	0.364481	0.136999	-0.417957	0.0843526
Cutibacterium	Exiguobacterium	-0.38492	0.114722	-0.0261669	0.917912
Alysiella	Exiguobacterium	0.162106	0.520447	-0.0691434	0.785148
Ralstonia	Exiguobacterium	-0.40888	0.0920331	-0.500516	0.0343838
Rothia	Exiguobacterium	0.00722767	0.977293	-0.335744	0.173163
Bergeyella	Exiguobacterium	0.394424	0.105291	-0.0546956	0.829335
unidentified_Cyanobacteria	Exiguobacterium	0.207752	0.408111	-0.636739	0.00448985
Sphingomonas	Exiguobacterium	0.162791	0.518664	-0.661507	0.00279146
Caviibacter	Exiguobacterium	0.121056	0.632302	-0.19845	0.429875
Romboutsia	Exiguobacterium	0.5111	0.0301801	-0.558308	0.0160382
Chryseobacterium	Exiguobacterium	0.411157	0.0900603	-0.199277	0.427915
Porphyromonas	Exiguobacterium	-0.0743802	0.769278	-0.104231	0.680638
Brachybacterium	Exiguobacterium	-0.0237603	0.925441	0.0319917	0.899719
Bacillus	Exiguobacterium	0.282912	0.255306	-0.580579	0.0115271
Alloprevotella	Exiguobacterium	-0.232041	0.354173	-0.382869	0.116832
Paracoccus	Exiguobacterium	0.401652	0.0985017	-0.490196	0.0389034
Deinococcus	Exiguobacterium	0.147727	0.558559	0.0186143	0.941559
Desemzia	Exiguobacterium	-0.268456	0.281424	-0.143521	0.569934
Stenotrophobacter	Exiguobacterium	0.290139	0.242838	-0.542356	0.0200528
Kosakonia	Exiguobacterium	0.527893	0.0243395	0.432405	0.0731082
Jeotgalibaca	Exiguobacterium	0.424289	0.0792785	-0.305627	0.217444
unidentified_Acidobacteria	Exiguobacterium	0.128033	0.612651	-0.642562	0.00402977
Brevibacterium	Exiguobacterium	-0.271554	0.275695	0.0154959	0.951338
Turicibacter	Exiguobacterium	0.145661	0.564134	-0.363449	0.138198
Kingella	Exiguobacterium	0.0216942	0.93191	0.322983	0.191112
Psychrobacter	Exiguobacterium	0.345041	0.160826	0.367769	0.133227
Methanobrevibacter	Exiguobacterium	0.405992	0.0945798	-0.443183	0.0654699
unidentified_Clostridiales	Exiguobacterium	0.0573643	0.821132	-0.484254	0.0417044
Alkanindiges	Exiguobacterium	-0.345822	0.159818	-0.189613	0.451098
Geobacter	Exiguobacterium	-0.40507	0.0954029	-0.643834	0.00393463
unidentified_Ruminococcaceae	Exiguobacterium	-0.311822	0.207788	-0.586474	0.0105219
Ornithinicoccus	Exiguobacterium	0.0960248	0.704666	0.161074	0.523143
Thermomonas	Exiguobacterium	0.164341	0.514635	-0.457645	0.0561745
Luteimonas	Exiguobacterium	0.523244	0.0258594	0.0041301	0.987023
Mogibacterium	Exiguobacterium	0.189985	0.450196	-0.387197	0.11241
Knoellia	Exiguobacterium	-0.0599483	0.813206	-0.0929753	0.713665
unidentified_Prevotellaceae	Exiguobacterium	-0.0382231	0.880308	-0.428498	0.0760329
Candidatus_Udaeobacter	Exiguobacterium	0.363449	0.138198	-0.292204	0.239348
Pseudomonas	Exiguobacterium	0.103822	0.681829	0.641198	0.00413395
Terrisporobacter	Exiguobacterium	0.410124	0.0909514	-0.530992	0.0233655
Devosia	Exiguobacterium	0.420238	0.0824985	-0.52349	0.0257771
Brevundimonas	Exiguobacterium	0.5	0.0345997	-0.40062	0.0994518
unidentified_Lachnospiraceae	Exiguobacterium	0.141602	0.575156	-0.500516	0.0343838
Aeromonas	Exiguobacterium	0.28431	0.252864	0.631473	0.00494193
unidentified_Gammaproteobacteria	Exiguobacterium	-0.100207	0.692387	-0.448116	0.0621796
Actinomyces	Exiguobacterium	-0.0892063	0.724837	-0.205719	0.412816
Luteitalea	Exiguobacterium	0.488636	0.0396243	-0.270047	0.278472
Facklamia	Exiguobacterium	0.0232558	0.92702	0.113872	0.65278
Macrococcus	Exiguobacterium	0.620868	0.00596507	0.249225	0.318611
Marvinbryantia	Exiguobacterium	-0.184868	0.462714	-0.0269292	0.915529
unidentified_Alphaproteobacteria	Exiguobacterium	0.0723906	0.775297	-0.683363	0.00176984
Lautropia	Exiguobacterium	-0.0237726	0.925403	-0.371709	0.128803
Lysinibacillus	Exiguobacterium	-0.0268734	0.915703	-0.322481	0.191842
Georgenia	Exiguobacterium	-0.100827	0.690571	0.0774794	0.759926
Blautia	Exiguobacterium	0.188017	0.45499	-0.383224	0.116465
Faecalibacterium	Exiguobacterium	0.16546	0.511735	-0.378937	0.120956
Flaviaesturariibacter	Exiguobacterium	0.150983	0.549825	-0.281283	0.25817
Comamonas	Exiguobacterium	0.553258	0.0172331	0.566255	0.0142914
Ornithinimicrobium	Exiguobacterium	0	1	-0.46194	0.053615
Paraclostridium	Exiguobacterium	0.474961	0.0463901	-0.52762	0.0244266
Glutamicibacter	Exiguobacterium	0.356589	0.146355	0.16054	0.52454
Globicatella	Exiguobacterium	0.491509	0.0383045	0.365533	0.135784
Dietzia	Exiguobacterium	-0.211668	0.399131	-0.146694	0.561343
Neisseria	Exiguobacterium	0.434266	0.0717443	0.311596	0.208137
Ferruginibacter	Exiguobacterium	-0.0565063	0.823767	-0.389641	0.109966
Novosphingobium	Exiguobacterium	0.201446	0.422799	-0.535678	0.0219511
Ilumatobacter	Exiguobacterium	-0.0180972	0.94318	-0.418439	0.0839582
unidentified_Bacteroidales	Exiguobacterium	-0.0610451	0.809848	-0.551875	0.0175724
Tissierella	Exiguobacterium	-0.278446	0.263206	-0.00722767	0.977293
Flavobacterium	Exiguobacterium	0.0761266	0.764004	-0.642895	0.00400471
Veillonella	Exiguobacterium	0.277552	0.264806	-0.272929	0.273175
Acetitomaculum	Exiguobacterium	-0.243928	0.329341	-0.419205	0.0833341
Akkermansia	Exiguobacterium	0.00620155	0.980516	-0.427538	0.0767641
Peptostreptococcus	Exiguobacterium	-0.209002	0.405233	-0.472097	0.0479122
Blastococcus	Exiguobacterium	0.0698759	0.782923	-0.200621	0.424742
Hymenobacter	Exiguobacterium	0.0739018	0.770724	-0.25903	0.299305
Proteiniclasticum	Exiguobacterium	-0.239277	0.338933	0.0485537	0.848275
Lysobacter	Exiguobacterium	0.0857438	0.735146	-0.0816961	0.747253
Adhaeribacter	Exiguobacterium	-0.0135067	0.957579	-0.524197	0.0255419
Helcococcus	Exiguobacterium	0.00776802	0.975596	-0.28706	0.248102
Cutibacterium	Lactobacillus	0.126138	0.617964	0.451118	0.0602384
Alysiella	Lactobacillus	0.128999	0.60995	0.353973	0.149551
Ralstonia	Lactobacillus	0.137255	0.587062	0.696594	0.00131844
Rothia	Lactobacillus	0.316821	0.200205	0.272727	0.273543
Bergeyella	Lactobacillus	0.244582	0.328004	0.356037	0.147026
unidentified_Cyanobacteria	Lactobacillus	0.579546	0.0117109	0.570691	0.0133843
Sphingomonas	Lactobacillus	0.348141	0.15685	0.52322	0.0258675
Caviibacter	Lactobacillus	0.191314	0.446973	0.241861	0.333584
Romboutsia	Lactobacillus	0.622291	0.00581855	0.168215	0.504633
Chryseobacterium	Lactobacillus	-0.0144553	0.954602	0.296335	0.232464
Porphyromonas	Lactobacillus	0.159009	0.528554	0.378741	0.121164
Brachybacterium	Lactobacillus	0.0258131	0.919019	0.0299278	0.90616
Bacillus	Lactobacillus	0.145511	0.564541	0.376033	0.124067
Alloprevotella	Lactobacillus	0.165289	0.512178	0.52322	0.0258675
Paracoccus	Lactobacillus	0.174407	0.488839	0.393189	0.106485
Deinococcus	Lactobacillus	0.132163	0.601135	-0.10031	0.692083
Desemzia	Lactobacillus	-0.182663	0.468161	0.123903	0.624253
Stenotrophobacter	Lactobacillus	0.170279	0.499341	0.397727	0.102148
Kosakonia	Lactobacillus	0.550336	0.0179561	0.444788	0.0643852
Jeotgalibaca	Lactobacillus	0.0805786	0.750606	0.431595	0.0737071
unidentified_Acidobacteria	Lactobacillus	0.30031	0.22596	0.501033	0.0341684
Brevibacterium	Lactobacillus	-0.147575	0.55897	-0.0950414	0.707564
Turicibacter	Lactobacillus	0.478059	0.0447859	0.315953	0.20151
Kingella	Lactobacillus	0.170367	0.499116	0.149069	0.554952
Psychrobacter	Lactobacillus	0.186887	0.457753	-0.107438	0.671326
Methanobrevibacter	Lactobacillus	0.141456	0.575555	0.177481	0.481088
unidentified_Clostridiales	Lactobacillus	0.636364	0.00452088	0.754776	0.000294301
Alkanindiges	Lactobacillus	-0.101874	0.687512	0.023175	0.927273
Geobacter	Lactobacillus	-0.00413651	0.987003	0.571143	0.0132946
unidentified_Ruminococcaceae	Lactobacillus	0.30031	0.22596	0.503872	0.0330048
Ornithinicoccus	Lactobacillus	-0.0464396	0.854814	0	1
Thermomonas	Lactobacillus	0.209711	0.403605	0.409091	0.0918487
Luteimonas	Lactobacillus	0.163139	0.517758	0.0640165	0.800764
Mogibacterium	Lactobacillus	0.411765	0.0895391	0.0536913	0.832426
Knoellia	Lactobacillus	0.0299587	0.906064	0.385331	0.114302
unidentified_Prevotellaceae	Lactobacillus	0.64636	0.00375103	0.866288	3.34893e-06
Candidatus_Udaeobacter	Lactobacillus	0.304438	0.219331	0.0960248	0.704666
Pseudomonas	Lactobacillus	0.355188	0.148061	0.0258131	0.919019
Terrisporobacter	Lactobacillus	0.640165	0.00421424	0.677686	0.00199927
Devosia	Lactobacillus	0.0485036	0.84843	0.394424	0.105291
Brevundimonas	Lactobacillus	0.248838	0.319387	0.457408	0.0563181
unidentified_Lachnospiraceae	Lactobacillus	0.645662	0.0038011	0.651187	0.00341978
Aeromonas	Lactobacillus	0.0144928	0.954485	0.0445137	0.860778
unidentified_Gammaproteobacteria	Lactobacillus	0.378937	0.120956	0.847703	8.92108e-06
Actinomyces	Lactobacillus	0.196048	0.435591	0.263902	0.28998
Luteitalea	Lactobacillus	0.130098	0.606882	0.297983	0.229752
Facklamia	Lactobacillus	0.0960744	0.70452	0.307455	0.214566
Macrococcus	Lactobacillus	0.117708	0.641815	-0.0217167	0.931839
Marvinbryantia	Lactobacillus	0.273504	0.272124	-0.153289	0.543672
unidentified_Alphaproteobacteria	Lactobacillus	0.0591501	0.815653	0.676071	0.00206884
Lautropia	Lactobacillus	0.240703	0.335975	0.239546	0.338374
Lysinibacillus	Lactobacillus	0.0309918	0.902839	0.408269	0.0925673
Georgenia	Lactobacillus	-0.328683	0.182949	-0.420455	0.0823235
Blautia	Lactobacillus	0.783686	0.000119137	0.788198	0.00010221
Faecalibacterium	Lactobacillus	0.741086	0.000433438	0.756841	0.000277017
Flaviaesturariibacter	Lactobacillus	0.326615	0.185882	0.0579112	0.819453
Comamonas	Lactobacillus	0.453747	0.0585756	-0.00517601	0.983738
Ornithinimicrobium	Lactobacillus	0.0423335	0.867539	0.186433	0.458866
Paraclostridium	Lactobacillus	0.535604	0.0219731	0.0454311	0.857936
Glutamicibacter	Lactobacillus	0.301653	0.223788	0.477476	0.0450846
Globicatella	Lactobacillus	0.230138	0.358246	-0.0684715	0.78719
Dietzia	Lactobacillus	-0.135191	0.59275	-0.191116	0.447453
Neisseria	Lactobacillus	0.599071	0.00860869	0.162527	0.519351
Ferruginibacter	Lactobacillus	0.00207256	0.993488	0.0943013	0.709748
Novosphingobium	Lactobacillus	0.148684	0.555987	0.602897	0.00808672
Ilumatobacter	Lactobacillus	0.178812	0.477751	0.362509	0.139297
unidentified_Bacteroidales	Lactobacillus	0.507757	0.0314622	0.798766	7.03473e-05
Tissierella	Lactobacillus	0.0218073	0.931556	-0.0309757	0.902889
Flavobacterium	Lactobacillus	-0.113872	0.65278	0.475453	0.0461328
Veillonella	Lactobacillus	0.0997425	0.693746	0.734407	0.000519182
Acetitomaculum	Lactobacillus	0.142562	0.572541	0.062984	0.803917
Akkermansia	Lactobacillus	0.188017	0.45499	0.419257	0.0832922
Peptostreptococcus	Lactobacillus	0.291624	0.240325	0.365562	0.135751
Blastococcus	Lactobacillus	0.234869	0.348171	0.455016	0.0577855
Hymenobacter	Lactobacillus	0.173554	0.491	0.219814	0.380795
Proteiniclasticum	Lactobacillus	-0.0309918	0.902839	0.225207	0.36892
Lysobacter	Lactobacillus	-0.11461	0.650665	0.379525	0.120333
Adhaeribacter	Lactobacillus	0.114229	0.651758	0.165372	0.511965
Helcococcus	Lactobacillus	-0.0631473	0.803418	0.455552	0.0574544
Alysiella	Cutibacterium	0.315345	0.202426	-0.171655	0.495827
Ralstonia	Cutibacterium	0.744214	0.00039757	0.599746	0.00851467
Rothia	Cutibacterium	-0.298527	0.228863	-0.0644372	0.79948
Bergeyella	Cutibacterium	0.378414	0.121512	0.219802	0.380822
unidentified_Cyanobacteria	Cutibacterium	0.194138	0.440166	0.451118	0.0602384
Sphingomonas	Cutibacterium	0.0547163	0.829271	0.0743141	0.769478
Caviibacter	Cutibacterium	0.254905	0.307339	0.23115	0.356076
Romboutsia	Cutibacterium	-0.0725293	0.774877	0.0502405	0.843065
Chryseobacterium	Cutibacterium	-0.35442	0.149001	0.140327	0.578637
Porphyromonas	Cutibacterium	0.562656	0.0150628	0.0774541	0.760002
Brachybacterium	Cutibacterium	-0.277647	0.264636	0.197822	0.431365
Bacillus	Cutibacterium	-0.428869	0.0757512	-0.151401	0.548706
Alloprevotella	Cutibacterium	0.766554	0.000206725	0.372617	0.127798
Paracoccus	Cutibacterium	-0.268043	0.282194	0.31505	0.202871
Deinococcus	Cutibacterium	0.0941265	0.710264	-0.277944	0.264105
Desemzia	Cutibacterium	-0.400488	0.0995732	-0.0570734	0.822025
Stenotrophobacter	Cutibacterium	-0.203923	0.416997	-0.0193835	0.939149
Kosakonia	Cutibacterium	0.00578431	0.981827	0.144441	0.567436
Jeotgalibaca	Cutibacterium	-0.288839	0.245052	-0.0272277	0.914596
unidentified_Acidobacteria	Cutibacterium	-0.0157672	0.950487	-0.0571029	0.821935
Brevibacterium	Cutibacterium	-0.0998592	0.693404	0.157688	0.532029
Turicibacter	Cutibacterium	0.0999108	0.693253	0.0219916	0.930978
Kingella	Cutibacterium	0.318663	0.197458	-0.00997436	0.968667
Psychrobacter	Cutibacterium	-0.442237	0.0661157	-0.16607	0.510159
Methanobrevibacter	Cutibacterium	-0.119367	0.637093	0.253167	0.310763
unidentified_Clostridiales	Cutibacterium	0.243067	0.331105	0.339298	0.168373
Alkanindiges	Cutibacterium	-0.0132353	0.95843	-0.0753221	0.766433
Geobacter	Cutibacterium	0.110073	0.663709	-0.0194845	0.938832
unidentified_Ruminococcaceae	Cutibacterium	0.465659	0.0514702	0.488003	0.0399198
Ornithinicoccus	Cutibacterium	-0.154519	0.540406	0.401608	0.0985422
Thermomonas	Cutibacterium	-0.0641864	0.800245	0.173404	0.491379
Luteimonas	Cutibacterium	-0.21139	0.399763	0.355007	0.148283
Mogibacterium	Cutibacterium	0.284862	0.251904	0.390088	0.109522
Knoellia	Cutibacterium	-0.27516	0.269116	0.222649	0.374527
unidentified_Prevotellaceae	Cutibacterium	0.388075	0.111527	0.458681	0.0555487
Candidatus_Udaeobacter	Cutibacterium	-0.499296	0.0348958	-0.21625	0.388758
Pseudomonas	Cutibacterium	0.202977	0.419209	0.0685927	0.786822
Terrisporobacter	Cutibacterium	-0.0278699	0.912589	0.169213	0.50207
Devosia	Cutibacterium	-0.280657	0.259276	0.154465	0.54055
Brevundimonas	Cutibacterium	-0.225062	0.369236	0.472819	0.0475251
unidentified_Lachnospiraceae	Cutibacterium	0.181511	0.471019	0.600793	0.00837054
Aeromonas	Cutibacterium	-0.227227	0.364525	0.0362227	0.886533
unidentified_Gammaproteobacteria	Cutibacterium	-0.0709893	0.779545	0.3105	0.209825
Actinomyces	Cutibacterium	0.441331	0.0667382	0.22498	0.369416
Luteitalea	Cutibacterium	-0.190882	0.448018	0.00734571	0.976922
Facklamia	Cutibacterium	-0.214656	0.39235	0.0950189	0.707631
Macrococcus	Cutibacterium	-0.554242	0.0169949	-0.107507	0.671128
Marvinbryantia	Cutibacterium	0.0510379	0.840604	-0.0383425	0.879937
unidentified_Alphaproteobacteria	Cutibacterium	0.0742343	0.769719	0.309037	0.212095
Lautropia	Cutibacterium	0.243593	0.330026	0.154988	0.539162
Lysinibacillus	Cutibacterium	-0.132056	0.601434	0.192363	0.444437
Georgenia	Cutibacterium	-0.25951	0.298377	0.155068	0.538949
Blautia	Cutibacterium	0.178788	0.477811	0.475341	0.046191
Faecalibacterium	Cutibacterium	0.272144	0.274612	0.443497	0.0652571
Flaviaesturariibacter	Cutibacterium	-0.111068	0.660839	0.0760412	0.764262
Comamonas	Cutibacterium	-0.103699	0.682188	-0.125992	0.618374
Ornithinimicrobium	Cutibacterium	0.0289216	0.909303	0.232156	0.353929
Paraclostridium	Cutibacterium	0.131394	0.603274	-0.0895371	0.723854
Glutamicibacter	Cutibacterium	-0.528749	0.0240673	0.337203	0.171185
Globicatella	Cutibacterium	-0.349925	0.154592	0.0790615	0.755165
Dietzia	Cutibacterium	-0.331112	0.179541	0.385575	0.114053
Neisseria	Cutibacterium	0.0943216	0.709688	-0.047247	0.852316
Ferruginibacter	Cutibacterium	-0.308211	0.213383	0.0084082	0.973585
Novosphingobium	Cutibacterium	-0.235053	0.347782	0.223404	0.372867
Ilumatobacter	Cutibacterium	0.103173	0.683722	0.00997954	0.968651
unidentified_Bacteroidales	Cutibacterium	0.372877	0.12751	0.346147	0.159399
Tissierella	Cutibacterium	0.64944	0.00353679	0.269658	0.279192
Flavobacterium	Cutibacterium	-0.128112	0.61243	0.10483	0.678896
Veillonella	Cutibacterium	0.282559	0.255925	0.61015	0.00716736
Acetitomaculum	Cutibacterium	0.26569	0.286603	0.0544553	0.830074
Akkermansia	Cutibacterium	0.291469	0.240586	0.560139	0.0156214
Peptostreptococcus	Cutibacterium	0.368664	0.132212	0.0354874	0.888822
Blastococcus	Cutibacterium	0.337239	0.171137	0.287383	0.247546
Hymenobacter	Cutibacterium	0.118903	0.638413	0.0251202	0.921186
Proteiniclasticum	Cutibacterium	0.528223	0.0242343	0.412817	0.0886418
Lysobacter	Cutibacterium	-0.492192	0.0379956	0.191938	0.445463
Adhaeribacter	Cutibacterium	-0.0629343	0.804069	-0.012131	0.961896
Helcococcus	Cutibacterium	0.283112	0.254956	0.219414	0.381686
Ralstonia	Alysiella	0.0134159	0.957864	0.118679	0.639049
Rothia	Alysiella	0.104231	0.680638	0.615703	0.00652215
Bergeyella	Alysiella	0.719298	0.000766664	0.830753	1.96126e-05
unidentified_Cyanobacteria	Alysiella	-0.252066	0.312943	0.0959752	0.704812
Sphingomonas	Alysiella	-0.035124	0.889954	0.395253	0.104497
Caviibacter	Alysiella	0.294727	0.235129	0.460982	0.0541778
Romboutsia	Alysiella	0.302374	0.222629	0.0443756	0.861206
Chryseobacterium	Alysiella	-0.121838	0.630086	0.147651	0.558764
Porphyromonas	Alysiella	0.648425	0.00360622	0.847265	9.11495e-06
Brachybacterium	Alysiella	-0.139391	0.581199	0.314757	0.203314
Bacillus	Alysiella	-0.275542	0.268425	0.475207	0.0462614
Alloprevotella	Alysiella	0.304752	0.218831	0.420021	0.0826736
Paracoccus	Alysiella	0.0815273	0.747759	-0.0980392	0.698742
Deinococcus	Alysiella	-0.123903	0.624253	0.425027	0.0787027
Desemzia	Alysiella	-0.353973	0.149551	0.420238	0.0824985
Stenotrophobacter	Alysiella	0.0712074	0.778883	0.142562	0.572541
Kosakonia	Alysiella	0.232318	0.353583	0.209494	0.404102
Jeotgalibaca	Alysiella	0.0402893	0.873886	0.554466	0.0169411
unidentified_Acidobacteria	Alysiella	-0.0918473	0.717003	0.382232	0.117494
Brevibacterium	Alysiella	-0.139319	0.581396	0.100207	0.692387
Turicibacter	Alysiella	-0.0640165	0.800764	0.385132	0.114505
Kingella	Alysiella	0.305627	0.217444	0.400623	0.0994486
Psychrobacter	Alysiella	0.043366	0.864336	0.145661	0.564134
Methanobrevibacter	Alysiella	-0.0144553	0.954602	0.200315	0.425464
unidentified_Clostridiales	Alysiella	-0.0196281	0.938382	0.348993	0.155768
Alkanindiges	Alysiella	-0.319135	0.196758	-0.0990204	0.695863
Geobacter	Alysiella	-0.25543	0.30631	0.535836	0.0219048
unidentified_Ruminococcaceae	Alysiella	-0.0113519	0.964342	-0.00206505	0.993511
Ornithinicoccus	Alysiella	0.500516	0.0343838	0.0908622	0.719922
Thermomonas	Alysiella	0.172521	0.493623	0.232438	0.353327
Luteimonas	Alysiella	0.390294	0.109318	0.0743418	0.769394
Mogibacterium	Alysiella	0.221878	0.376225	-0.0154879	0.951363
Knoellia	Alysiella	0.00929753	0.970792	0.546488	0.0189443
unidentified_Prevotellaceae	Alysiella	0.082602	0.744539	0.295302	0.234173
Candidatus_Udaeobacter	Alysiella	-0.00928793	0.970822	0.451213	0.0601774
Pseudomonas	Alysiella	0.295302	0.234173	0.0805369	0.750731
Terrisporobacter	Alysiella	0.206505	0.410994	0.595042	0.00918735
Devosia	Alysiella	-0.0588235	0.816654	0.173464	0.491227
Brevundimonas	Alysiella	0.0185854	0.94165	-0.0423335	0.867539
unidentified_Lachnospiraceae	Alysiella	0.036157	0.886737	0.0257998	0.91906
Aeromonas	Alysiella	-0.0455489	0.857572	0.288821	0.245082
unidentified_Gammaproteobacteria	Alysiella	-0.0722767	0.775642	0.389262	0.110342
Actinomyces	Alysiella	0.119923	0.635514	0.394814	0.104917
Luteitalea	Alysiella	0.0733093	0.772516	0.0610452	0.809847
Facklamia	Alysiella	0.204546	0.415545	0.43375	0.0721208
Macrococcus	Alysiella	-0.336603	0.171997	0.101345	0.689058
Marvinbryantia	Alysiella	-0.216089	0.38912	0.188505	0.453799
unidentified_Alphaproteobacteria	Alysiella	0.138369	0.584001	-0.0187508	0.941132
Lautropia	Alysiella	0.508265	0.0312648	0.337636	0.170603
Lysinibacillus	Alysiella	-0.544422	0.0194923	0.408269	0.0925673
[truncated: 2,953 more rows]
