# Supplementary material for: Comparison of Dynamics of Udder Skin Microbiota From Grazing Yak and Cattle During the Perinatal Period on the Qinghai–Tibetan Plateau
Source: Front Vet Sci. 2022 May 27;9:864057. doi: 10.3389/fvets.2022.864057 (PMC9187117; doi:10.3389/fvets.2022.864057)
Supplement: Supplementary file 4 [file Table_4.xlsx]

## Sheet: total_corr
Table S4. Correlation Analysis of udder skin core microbiota of yak and cattle at perinatal period
Genus 1	Genus 2	Spearman coefficient	P value
Acinetobacter	Acinetobacter	1	0
Acinetobacter	Aerococcus	-0.371429	0.468478
Acinetobacter	Enhydrobacter	-0.771429	0.0723965
Acinetobacter	Staphylococcus	-0.0285714	0.957155
Acinetobacter	Bradyrhizobium	-0.657143	0.156175
Acinetobacter	unidentified_Corynebacteriaceae	0.428571	0.396501
Acinetobacter	Moraxella	-0.314286	0.544093
Acinetobacter	Atopostipes	0.942857	0.00480466
Acinetobacter	Fusobacterium	-0.771429	0.0723965
Acinetobacter	Bacteroides	0.0285714	0.957155
Acinetobacter	Streptococcus	-0.942857	0.00480466
Acinetobacter	Massilia	-0.828571	0.0415627
Acinetobacter	Mannheimia	0.0857143	0.871743
Acinetobacter	Bifidobacterium	0.257143	0.622787
Acinetobacter	unidentified_Enterobacteriaceae	1	0
Acinetobacter	Trueperella	-0.6	0.208
Acinetobacter	Cupriavidus	-0.485714	0.328723
Acinetobacter	Jeotgalicoccus	-0.0857143	0.871743
Acinetobacter	Planococcus	-0.142857	0.787172
Acinetobacter	Exiguobacterium	0.942857	0.00480466
Acinetobacter	Lactobacillus	-0.142857	0.787172
Acinetobacter	Cutibacterium	-0.257143	0.622787
Acinetobacter	Alysiella	-0.714286	0.110787
Acinetobacter	Ralstonia	-0.485714	0.328723
Acinetobacter	Rothia	-0.0857143	0.871743
Acinetobacter	Bergeyella	-0.771429	0.0723965
Acinetobacter	unidentified_Cyanobacteria	-0.314286	0.544093
Acinetobacter	Sphingomonas	-0.771429	0.0723965
Acinetobacter	Caviibacter	-0.428571	0.396501
Acinetobacter	Romboutsia	-0.6	0.208
Acinetobacter	Chryseobacterium	-0.657143	0.156175
Acinetobacter	Porphyromonas	-0.257143	0.622787
Acinetobacter	Brachybacterium	0.314286	0.544093
Acinetobacter	Bacillus	-0.828571	0.0415627
Acinetobacter	Alloprevotella	-0.485714	0.328723
Acinetobacter	Paracoccus	-0.371429	0.468478
Acinetobacter	Deinococcus	-0.428571	0.396501
Acinetobacter	Desemzia	-0.2	0.704
Acinetobacter	Stenotrophobacter	-0.542857	0.265703
Acinetobacter	Kosakonia	0.885714	0.0188455
Acinetobacter	Jeotgalibaca	-0.485714	0.328723
Acinetobacter	unidentified_Acidobacteria	-0.771429	0.0723965
Acinetobacter	Brevibacterium	0.0857143	0.871743
Acinetobacter	Turicibacter	-0.6	0.208
Acinetobacter	Kingella	0.0285714	0.957155
Acinetobacter	Psychrobacter	-0.0857143	0.871743
Acinetobacter	Methanobrevibacter	-0.314286	0.544093
Acinetobacter	unidentified_Clostridiales	-0.771429	0.0723965
Acinetobacter	Alkanindiges	-0.771429	0.0723965
Acinetobacter	Geobacter	-0.637748	0.173071
Acinetobacter	unidentified_Ruminococcaceae	-0.428571	0.396501
Acinetobacter	Ornithinicoccus	0.0285714	0.957155
Acinetobacter	Thermomonas	-0.714286	0.110787
Acinetobacter	Luteimonas	-0.142857	0.787172
Acinetobacter	Mogibacterium	-0.485714	0.328723
Acinetobacter	Knoellia	-0.371429	0.468478
Acinetobacter	unidentified_Prevotellaceae	-0.657143	0.156175
Acinetobacter	Candidatus_Udaeobacter	-0.657143	0.156175
Acinetobacter	Pseudomonas	0.6	0.208
Acinetobacter	Terrisporobacter	-0.6	0.208
Acinetobacter	Devosia	-0.142857	0.787172
Acinetobacter	Brevundimonas	-0.371429	0.468478
Acinetobacter	unidentified_Lachnospiraceae	-0.428571	0.396501
Acinetobacter	Aeromonas	0.771429	0.0723965
Acinetobacter	unidentified_Gammaproteobacteria	-0.371429	0.468478
Acinetobacter	Actinomyces	-0.2	0.704
Acinetobacter	Luteitalea	-0.347863	0.499253
Acinetobacter	Facklamia	0.0857143	0.871743
Acinetobacter	Macrococcus	-0.314286	0.544093
Acinetobacter	Marvinbryantia	-0.371429	0.468478
Acinetobacter	unidentified_Alphaproteobacteria	-0.257143	0.622787
Acinetobacter	Lautropia	-0.753702	0.0835233
Acinetobacter	Lysinibacillus	-0.371429	0.468478
Acinetobacter	Georgenia	0.714286	0.110787
Acinetobacter	Blautia	-0.371429	0.468478
Acinetobacter	Faecalibacterium	-0.257143	0.622787
Acinetobacter	Flaviaesturariibacter	-0.142857	0.787172
Acinetobacter	Comamonas	0.376851	0.461483
Acinetobacter	Ornithinimicrobium	-0.257143	0.622787
Acinetobacter	Paraclostridium	-0.6	0.208
Acinetobacter	Glutamicibacter	0.142857	0.787172
Acinetobacter	Globicatella	0.942857	0.00480466
Acinetobacter	Dietzia	0.2	0.704
Acinetobacter	Neisseria	0.142857	0.787172
Acinetobacter	Ferruginibacter	-0.828571	0.0415627
Acinetobacter	Novosphingobium	-0.714286	0.110787
Acinetobacter	Ilumatobacter	-0.542857	0.265703
Acinetobacter	unidentified_Bacteroidales	-0.771429	0.0723965
Acinetobacter	Tissierella	-0.2	0.704
Acinetobacter	Flavobacterium	-0.714286	0.110787
Acinetobacter	Veillonella	-0.0285714	0.957155
Acinetobacter	Acetitomaculum	-0.428571	0.396501
Acinetobacter	Akkermansia	-0.371429	0.468478
Acinetobacter	Peptostreptococcus	-0.6	0.208
Acinetobacter	Blastococcus	-0.142857	0.787172
Acinetobacter	Hymenobacter	-0.771429	0.0723965
Acinetobacter	Proteiniclasticum	-0.485714	0.328723
Acinetobacter	Lysobacter	-0.142857	0.787172
Acinetobacter	Adhaeribacter	-0.0857143	0.871743
Acinetobacter	Helcococcus	-0.2	0.704
Aerococcus	Acinetobacter	-0.371429	0.837172
Aerococcus	Aerococcus	1	0
Aerococcus	Enhydrobacter	0.142857	0.787172
Aerococcus	Staphylococcus	-0.828571	0.0415627
Aerococcus	Bradyrhizobium	-0.371429	0.468478
Aerococcus	unidentified_Corynebacteriaceae	0.0857143	0.871743
Aerococcus	Moraxella	0.0285714	0.957155
Aerococcus	Atopostipes	-0.0857143	0.871743
Aerococcus	Fusobacterium	0.485714	0.328723
Aerococcus	Bacteroides	0.0285714	0.957155
Aerococcus	Streptococcus	0.428571	0.396501
Aerococcus	Massilia	0.0857143	0.871743
Aerococcus	Mannheimia	-0.257143	0.622787
Aerococcus	Bifidobacterium	0.0857143	0.871743
Aerococcus	unidentified_Enterobacteriaceae	-0.371429	0.468478
Aerococcus	Trueperella	0.257143	0.622787
Aerococcus	Cupriavidus	-0.6	0.208
Aerococcus	Jeotgalicoccus	0.771429	0.0723965
Aerococcus	Planococcus	0.771429	0.0723965
Aerococcus	Exiguobacterium	-0.428571	0.396501
Aerococcus	Lactobacillus	-0.428571	0.396501
Aerococcus	Cutibacterium	-0.714286	0.110787
Aerococcus	Alysiella	0.771429	0.0723965
Aerococcus	Ralstonia	-0.6	0.208
Aerococcus	Rothia	0.314286	0.544093
Aerococcus	Bergeyella	0.371429	0.468478
Aerococcus	unidentified_Cyanobacteria	-0.2	0.704
Aerococcus	Sphingomonas	0.257143	0.622787
Aerococcus	Caviibacter	-0.0857143	0.871743
Aerococcus	Romboutsia	0.714286	0.110787
Aerococcus	Chryseobacterium	0.771429	0.0723965
Aerococcus	Porphyromonas	-0.0857143	0.871743
Aerococcus	Brachybacterium	0.485714	0.328723
Aerococcus	Bacillus	0.542857	0.265703
Aerococcus	Alloprevotella	-0.257143	0.622787
Aerococcus	Paracoccus	0.485714	0.328723
Aerococcus	Deinococcus	0.771429	0.0723965
Aerococcus	Desemzia	0.885714	0.0188455
Aerococcus	Stenotrophobacter	0.714286	0.110787
Aerococcus	Kosakonia	-0.657143	0.156175
Aerococcus	Jeotgalibaca	0.771429	0.0723965
Aerococcus	unidentified_Acidobacteria	0.257143	0.622787
Aerococcus	Brevibacterium	0.542857	0.265703
Aerococcus	Turicibacter	0.657143	0.156175
Aerococcus	Kingella	0.371429	0.468478
Aerococcus	Psychrobacter	0.942857	0.00480466
Aerococcus	Methanobrevibacter	0.257143	0.622787
Aerococcus	unidentified_Clostridiales	0.0857143	0.871743
Aerococcus	Alkanindiges	0.371429	0.468478
Aerococcus	Geobacter	-0.289886	0.577352
Aerococcus	unidentified_Ruminococcaceae	-0.257143	0.622787
Aerococcus	Ornithinicoccus	0.257143	0.622787
Aerococcus	Thermomonas	0.6	0.208
Aerococcus	Luteimonas	0.314286	0.544093
Aerococcus	Mogibacterium	0.142857	0.787172
Aerococcus	Knoellia	0.542857	0.265703
Aerococcus	unidentified_Prevotellaceae	-0.2	0.704
Aerococcus	Candidatus_Udaeobacter	0.885714	0.0188455
Aerococcus	Pseudomonas	-0.257143	0.622787
Aerococcus	Terrisporobacter	0.714286	0.110787
Aerococcus	Devosia	0.314286	0.544093
Aerococcus	Brevundimonas	0.485714	0.328723
Aerococcus	unidentified_Lachnospiraceae	-0.2	0.704
Aerococcus	Aeromonas	-0.6	0.208
Aerococcus	unidentified_Gammaproteobacteria	-0.142857	0.787172
Aerococcus	Actinomyces	-0.257143	0.622787
Aerococcus	Luteitalea	0.40584	0.424663
Aerococcus	Facklamia	0.6	0.208
Aerococcus	Macrococcus	0.885714	0.0188455
Aerococcus	Marvinbryantia	0.314286	0.544093
Aerococcus	unidentified_Alphaproteobacteria	-0.657143	0.156175
Aerococcus	Lautropia	0.20292	0.699798
Aerococcus	Lysinibacillus	0.485714	0.328723
Aerococcus	Georgenia	0.142857	0.787172
Aerococcus	Blautia	-0.314286	0.544093
Aerococcus	Faecalibacterium	-0.657143	0.156175
Aerococcus	Flaviaesturariibacter	0.0285714	0.957155
Aerococcus	Comamonas	0.637748	0.173071
Aerococcus	Ornithinimicrobium	0.6	0.208
Aerococcus	Paraclostridium	0.714286	0.110787
Aerococcus	Glutamicibacter	0.6	0.208
Aerococcus	Globicatella	-0.485714	0.328723
Aerococcus	Dietzia	0.428571	0.396501
Aerococcus	Neisseria	0.142857	0.787172
Aerococcus	Ferruginibacter	0.542857	0.265703
Aerococcus	Novosphingobium	0.6	0.208
Aerococcus	Ilumatobacter	0.371429	0.468478
Aerococcus	unidentified_Bacteroidales	0.0285714	0.957155
Aerococcus	Tissierella	-0.6	0.208
Aerococcus	Flavobacterium	0.6	0.208
Aerococcus	Veillonella	-0.142857	0.787172
Aerococcus	Acetitomaculum	-0.314286	0.544093
Aerococcus	Akkermansia	-0.142857	0.787172
Aerococcus	Peptostreptococcus	0.828571	0.0415627
Aerococcus	Blastococcus	0.0285714	0.957155
Aerococcus	Hymenobacter	0.257143	0.622787
Aerococcus	Proteiniclasticum	-0.314286	0.544093
Aerococcus	Lysobacter	0.314286	0.544093
Aerococcus	Adhaeribacter	0.0285714	0.957155
Aerococcus	Helcococcus	-0.2	0.704
Enhydrobacter	Acinetobacter	-0.771429	0.497036
Enhydrobacter	Aerococcus	0.142857	0.936646
Enhydrobacter	Enhydrobacter	1	0
Enhydrobacter	Staphylococcus	-0.0857143	0.871743
Enhydrobacter	Bradyrhizobium	0.771429	0.0723965
Enhydrobacter	unidentified_Corynebacteriaceae	-0.542857	0.265703
Enhydrobacter	Moraxella	0.657143	0.156175
Enhydrobacter	Atopostipes	-0.714286	0.110787
Enhydrobacter	Fusobacterium	0.542857	0.265703
Enhydrobacter	Bacteroides	0.0857143	0.871743
Enhydrobacter	Streptococcus	0.828571	0.0415627
Enhydrobacter	Massilia	0.942857	0.00480466
Enhydrobacter	Mannheimia	0.257143	0.622787
Enhydrobacter	Bifidobacterium	0.2	0.704
Enhydrobacter	unidentified_Enterobacteriaceae	-0.771429	0.0723965
Enhydrobacter	Trueperella	0.371429	0.468478
Enhydrobacter	Cupriavidus	0.6	0.208
Enhydrobacter	Jeotgalicoccus	0.2	0.704
Enhydrobacter	Planococcus	0.371429	0.468478
Enhydrobacter	Exiguobacterium	-0.828571	0.0415627
Enhydrobacter	Lactobacillus	0.6	0.208
Enhydrobacter	Cutibacterium	0.142857	0.787172
Enhydrobacter	Alysiella	0.6	0.208
Enhydrobacter	Ralstonia	0.6	0.208
Enhydrobacter	Rothia	0.542857	0.265703
Enhydrobacter	Bergeyella	0.657143	0.156175
Enhydrobacter	unidentified_Cyanobacteria	0.771429	0.0723965
Enhydrobacter	Sphingomonas	0.314286	0.544093
Enhydrobacter	Caviibacter	0.0857143	0.871743
Enhydrobacter	Romboutsia	0.371429	0.468478
Enhydrobacter	Chryseobacterium	0.428571	0.396501
Enhydrobacter	Porphyromonas	0.371429	0.468478
Enhydrobacter	Brachybacterium	-0.2	0.704
Enhydrobacter	Bacillus	0.371429	0.468478
Enhydrobacter	Alloprevotella	0.371429	0.468478
Enhydrobacter	Paracoccus	0.0285714	0.957155
Enhydrobacter	Deinococcus	0.0857143	0.871743
Enhydrobacter	Desemzia	0.0857143	0.871743
Enhydrobacter	Stenotrophobacter	0.2	0.704
Enhydrobacter	Kosakonia	-0.657143	0.156175
Enhydrobacter	Jeotgalibaca	0.257143	0.622787
Enhydrobacter	unidentified_Acidobacteria	0.314286	0.544093
Enhydrobacter	Brevibacterium	-0.2	0.704
Enhydrobacter	Turicibacter	0.714286	0.110787
Enhydrobacter	Kingella	-0.485714	0.328723
Enhydrobacter	Psychrobacter	-0.0285714	0.957155
Enhydrobacter	Methanobrevibacter	0.2	0.704
Enhydrobacter	unidentified_Clostridiales	0.542857	0.265703
Enhydrobacter	Alkanindiges	0.657143	0.156175
Enhydrobacter	Geobacter	0.347863	0.499253
Enhydrobacter	unidentified_Ruminococcaceae	0.314286	0.544093
Enhydrobacter	Ornithinicoccus	0.0857143	0.871743
Enhydrobacter	Thermomonas	0.257143	0.622787
Enhydrobacter	Luteimonas	-0.0857143	0.871743
Enhydrobacter	Mogibacterium	0.257143	0.622787
Enhydrobacter	Knoellia	0.257143	0.622787
Enhydrobacter	unidentified_Prevotellaceae	0.314286	0.544093
Enhydrobacter	Candidatus_Udaeobacter	0.542857	0.265703
Enhydrobacter	Pseudomonas	-0.371429	0.468478
Enhydrobacter	Terrisporobacter	0.371429	0.468478
Enhydrobacter	Devosia	-0.0857143	0.871743
Enhydrobacter	Brevundimonas	0.0285714	0.957155
Enhydrobacter	unidentified_Lachnospiraceae	0.542857	0.265703
Enhydrobacter	Aeromonas	-0.428571	0.396501
Enhydrobacter	unidentified_Gammaproteobacteria	0.0285714	0.957155
Enhydrobacter	Actinomyces	-0.0285714	0.957155
Enhydrobacter	Luteitalea	0.0579771	0.913132
Enhydrobacter	Facklamia	0.257143	0.622787
Enhydrobacter	Macrococcus	-0.142857	0.787172
Enhydrobacter	Marvinbryantia	-0.0857143	0.871743
Enhydrobacter	unidentified_Alphaproteobacteria	0.371429	0.468478
Enhydrobacter	Lautropia	0.463817	0.354164
Enhydrobacter	Lysinibacillus	0.0285714	0.957155
Enhydrobacter	Georgenia	-0.371429	0.468478
Enhydrobacter	Blautia	0.257143	0.622787
Enhydrobacter	Faecalibacterium	0.371429	0.468478
Enhydrobacter	Flaviaesturariibacter	0.0285714	0.957155
Enhydrobacter	Comamonas	-0.20292	0.699798
Enhydrobacter	Ornithinimicrobium	0.142857	0.787172
Enhydrobacter	Paraclostridium	0.371429	0.468478
Enhydrobacter	Glutamicibacter	0.0857143	0.871743
Enhydrobacter	Globicatella	-0.714286	0.110787
Enhydrobacter	Dietzia	-0.0857143	0.871743
Enhydrobacter	Neisseria	-0.371429	0.468478
Enhydrobacter	Ferruginibacter	0.371429	0.468478
Enhydrobacter	Novosphingobium	0.257143	0.622787
Enhydrobacter	Ilumatobacter	0.0857143	0.871743
Enhydrobacter	unidentified_Bacteroidales	0.885714	0.0188455
Enhydrobacter	Tissierella	0.314286	0.544093
Enhydrobacter	Flavobacterium	0.257143	0.622787
Enhydrobacter	Veillonella	-0.0857143	0.871743
Enhydrobacter	Acetitomaculum	0.657143	0.156175
Enhydrobacter	Akkermansia	0.0285714	0.957155
Enhydrobacter	Peptostreptococcus	0.485714	0.328723
Enhydrobacter	Blastococcus	0.0285714	0.957155
Enhydrobacter	Hymenobacter	0.314286	0.544093
Enhydrobacter	Proteiniclasticum	0.257143	0.622787
Enhydrobacter	Lysobacter	-0.0857143	0.871743
Enhydrobacter	Adhaeribacter	-0.142857	0.787172
Enhydrobacter	Helcococcus	-0.142857	0.787172
Staphylococcus	Acinetobacter	-0.0285714	0.957155
Staphylococcus	Aerococcus	-0.828571	0.453161
Staphylococcus	Enhydrobacter	-0.0857143	0.936646
Staphylococcus	Staphylococcus	1	0
Staphylococcus	Bradyrhizobium	0.485714	0.328723
Staphylococcus	unidentified_Corynebacteriaceae	-0.0857143	0.871743
Staphylococcus	Moraxella	-0.257143	0.622787
Staphylococcus	Atopostipes	-0.314286	0.544093
Staphylococcus	Fusobacterium	-0.0857143	0.871743
Staphylococcus	Bacteroides	0.0285714	0.957155
Staphylococcus	Streptococcus	-0.142857	0.787172
Staphylococcus	Massilia	0.0857143	0.871743
Staphylococcus	Mannheimia	0.142857	0.787172
Staphylococcus	Bifidobacterium	-0.371429	0.468478
Staphylococcus	unidentified_Enterobacteriaceae	-0.0285714	0.957155
Staphylococcus	Trueperella	0.142857	0.787172
Staphylococcus	Cupriavidus	0.714286	0.110787
Staphylococcus	Jeotgalicoccus	-0.942857	0.00480466
Staphylococcus	Planococcus	-0.942857	0.00480466
Staphylococcus	Exiguobacterium	0.142857	0.787172
Staphylococcus	Lactobacillus	0.257143	0.622787
Staphylococcus	Cutibacterium	0.942857	0.00480466
Staphylococcus	Alysiella	-0.542857	0.265703
Staphylococcus	Ralstonia	0.714286	0.110787
Staphylococcus	Rothia	-0.657143	0.156175
Staphylococcus	Bergeyella	-0.0857143	0.871743
Staphylococcus	unidentified_Cyanobacteria	0.0285714	0.957155
Staphylococcus	Sphingomonas	0.257143	0.622787
Staphylococcus	Caviibacter	0.542857	0.265703
Staphylococcus	Romboutsia	-0.428571	0.396501
Staphylococcus	Chryseobacterium	-0.428571	0.396501
Staphylococcus	Porphyromonas	0.142857	0.787172
Staphylococcus	Brachybacterium	-0.657143	0.156175
Staphylococcus	Bacillus	-0.0285714	0.957155
Staphylococcus	Alloprevotella	0.428571	0.396501
Staphylococcus	Paracoccus	-0.0857143	0.871743
Staphylococcus	Deinococcus	-0.485714	0.328723
Staphylococcus	Desemzia	-0.885714	0.0188455
Staphylococcus	Stenotrophobacter	-0.314286	0.544093
Staphylococcus	Kosakonia	0.314286	0.544093
Staphylococcus	Jeotgalibaca	-0.485714	0.328723
Staphylococcus	unidentified_Acidobacteria	0.257143	0.622787
Staphylococcus	Brevibacterium	-0.542857	0.265703
Staphylococcus	Turicibacter	-0.6	0.208
Staphylococcus	Kingella	-0.2	0.704
Staphylococcus	Psychrobacter	-0.942857	0.00480466
Staphylococcus	Methanobrevibacter	-0.0857143	0.871743
Staphylococcus	unidentified_Clostridiales	0.257143	0.622787
Staphylococcus	Alkanindiges	-0.0857143	0.871743
Staphylococcus	Geobacter	0.724714	0.103243
Staphylococcus	unidentified_Ruminococcaceae	0.428571	0.396501
Staphylococcus	Ornithinicoccus	-0.257143	0.622787
Staphylococcus	Thermomonas	-0.0857143	0.871743
Staphylococcus	Luteimonas	-0.0285714	0.957155
Staphylococcus	Mogibacterium	0.142857	0.787172
Staphylococcus	Knoellia	-0.371429	0.468478
Staphylococcus	unidentified_Prevotellaceae	0.657143	0.156175
Staphylococcus	Candidatus_Udaeobacter	-0.714286	0.110787
Staphylococcus	Pseudomonas	-0.142857	0.787172
Staphylococcus	Terrisporobacter	-0.428571	0.396501
Staphylococcus	Devosia	-0.0285714	0.957155
Staphylococcus	Brevundimonas	-0.0857143	0.871743
Staphylococcus	unidentified_Lachnospiraceae	0.257143	0.622787
Staphylococcus	Aeromonas	0.2	0.704
Staphylococcus	unidentified_Gammaproteobacteria	0.542857	0.265703
Staphylococcus	Actinomyces	0.6	0.208
Staphylococcus	Luteitalea	-0.0289886	0.956529
Staphylococcus	Facklamia	-0.885714	0.0188455
Staphylococcus	Macrococcus	-0.542857	0.265703
Staphylococcus	Marvinbryantia	-0.0285714	0.957155
Staphylococcus	unidentified_Alphaproteobacteria	0.771429	0.0723965
Staphylococcus	Lautropia	0.173931	0.741734
Staphylococcus	Lysinibacillus	-0.0857143	0.871743
Staphylococcus	Georgenia	-0.542857	0.265703
Staphylococcus	Blautia	0.542857	0.265703
Staphylococcus	Faecalibacterium	0.771429	0.0723965
Staphylococcus	Flaviaesturariibacter	0.142857	0.787172
Staphylococcus	Comamonas	-0.927634	0.00766584
Staphylococcus	Ornithinimicrobium	-0.428571	0.396501
Staphylococcus	Paraclostridium	-0.428571	0.396501
Staphylococcus	Glutamicibacter	-0.885714	0.0188455
Staphylococcus	Globicatella	0.142857	0.787172
Staphylococcus	Dietzia	-0.6	0.208
Staphylococcus	Neisseria	0.0285714	0.957155
Staphylococcus	Ferruginibacter	-0.0285714	0.957155
Staphylococcus	Novosphingobium	-0.0857143	0.871743
Staphylococcus	Ilumatobacter	0.142857	0.787172
Staphylococcus	unidentified_Bacteroidales	0.0857143	0.871743
Staphylococcus	Tissierella	0.6	0.208
Staphylococcus	Flavobacterium	-0.0857143	0.871743
Staphylococcus	Veillonella	0.371429	0.468478
Staphylococcus	Acetitomaculum	0.257143	0.622787
Staphylococcus	Akkermansia	0.542857	0.265703
Staphylococcus	Peptostreptococcus	-0.6	0.208
Staphylococcus	Blastococcus	0.142857	0.787172
Staphylococcus	Hymenobacter	0.257143	0.622787
Staphylococcus	Proteiniclasticum	0.714286	0.110787
Staphylococcus	Lysobacter	-0.0285714	0.957155
Staphylococcus	Adhaeribacter	0.257143	0.622787
Staphylococcus	Helcococcus	0.6	0.208
Bradyrhizobium	Acinetobacter	-0.657143	0.666839
Bradyrhizobium	Aerococcus	-0.371429	0.837172
Bradyrhizobium	Enhydrobacter	0.771429	0.497036
Bradyrhizobium	Staphylococcus	0.485714	0.763934
Bradyrhizobium	Bradyrhizobium	1	0
Bradyrhizobium	unidentified_Corynebacteriaceae	-0.714286	0.110787
Bradyrhizobium	Moraxella	0.6	0.208
Bradyrhizobium	Atopostipes	-0.771429	0.0723965
Bradyrhizobium	Fusobacterium	0.314286	0.544093
Bradyrhizobium	Bacteroides	-0.2	0.704
Bradyrhizobium	Streptococcus	0.6	0.208
Bradyrhizobium	Massilia	0.828571	0.0415627
Bradyrhizobium	Mannheimia	0.142857	0.787172
Bradyrhizobium	Bifidobacterium	-0.257143	0.622787
Bradyrhizobium	unidentified_Enterobacteriaceae	-0.657143	0.156175
Bradyrhizobium	Trueperella	0.257143	0.622787
Bradyrhizobium	Cupriavidus	0.942857	0.00480466
Bradyrhizobium	Jeotgalicoccus	-0.314286	0.544093
Bradyrhizobium	Planococcus	-0.257143	0.622787
Bradyrhizobium	Exiguobacterium	-0.6	0.208
Bradyrhizobium	Lactobacillus	0.485714	0.328723
Bradyrhizobium	Cutibacterium	0.6	0.208
Bradyrhizobium	Alysiella	0.0857143	0.871743
Bradyrhizobium	Ralstonia	0.942857	0.00480466
Bradyrhizobium	Rothia	0.0857143	0.871743
Bradyrhizobium	Bergeyella	0.542857	0.265703
Bradyrhizobium	unidentified_Cyanobacteria	0.542857	0.265703
Bradyrhizobium	Sphingomonas	0.314286	0.544093
Bradyrhizobium	Caviibacter	0.2	0.704
Bradyrhizobium	Romboutsia	-0.0857143	0.871743
Bradyrhizobium	Chryseobacterium	-0.0285714	0.957155
Bradyrhizobium	Porphyromonas	0.428571	0.396501
Bradyrhizobium	Brachybacterium	-0.714286	0.110787
Bradyrhizobium	Bacillus	0.2	0.704
Bradyrhizobium	Alloprevotella	0.771429	0.0723965
Bradyrhizobium	Paracoccus	-0.257143	0.622787
Bradyrhizobium	Deinococcus	-0.314286	0.544093
Bradyrhizobium	Desemzia	-0.371429	0.468478
Bradyrhizobium	Stenotrophobacter	-0.2	0.704
Bradyrhizobium	Kosakonia	-0.314286	0.544093
Bradyrhizobium	Jeotgalibaca	-0.257143	0.622787
Bradyrhizobium	unidentified_Acidobacteria	0.314286	0.544093
Bradyrhizobium	Brevibacterium	-0.6	0.208
Bradyrhizobium	Turicibacter	0.142857	0.787172
Bradyrhizobium	Kingella	-0.314286	0.544093
Bradyrhizobium	Psychrobacter	-0.542857	0.265703
Bradyrhizobium	Methanobrevibacter	-0.0857143	0.871743
Bradyrhizobium	unidentified_Clostridiales	0.542857	0.265703
Bradyrhizobium	Alkanindiges	0.542857	0.265703
Bradyrhizobium	Geobacter	0.60876	0.19966
Bradyrhizobium	unidentified_Ruminococcaceae	0.485714	0.328723
Bradyrhizobium	Ornithinicoccus	-0.371429	0.468478
Bradyrhizobium	Thermomonas	0.0285714	0.957155
Bradyrhizobium	Luteimonas	-0.371429	0.468478
Bradyrhizobium	Mogibacterium	0.142857	0.787172
Bradyrhizobium	Knoellia	-0.2	0.704
Bradyrhizobium	unidentified_Prevotellaceae	0.542857	0.265703
Bradyrhizobium	Candidatus_Udaeobacter	0.0285714	0.957155
Bradyrhizobium	Pseudomonas	-0.257143	0.622787
Bradyrhizobium	Terrisporobacter	-0.0857143	0.871743
Bradyrhizobium	Devosia	-0.371429	0.468478
Bradyrhizobium	Brevundimonas	-0.257143	0.622787
Bradyrhizobium	unidentified_Lachnospiraceae	0.485714	0.328723
Bradyrhizobium	Aeromonas	-0.142857	0.787172
Bradyrhizobium	unidentified_Gammaproteobacteria	0.142857	0.787172
Bradyrhizobium	Actinomyces	0.0857143	0.871743
Bradyrhizobium	Luteitalea	-0.20292	0.699798
Bradyrhizobium	Facklamia	-0.371429	0.468478
Bradyrhizobium	Macrococcus	-0.485714	0.328723
Bradyrhizobium	Marvinbryantia	0.0285714	0.957155
Bradyrhizobium	unidentified_Alphaproteobacteria	0.6	0.208
Bradyrhizobium	Lautropia	0.40584	0.424663
Bradyrhizobium	Lysinibacillus	-0.257143	0.622787
Bradyrhizobium	Georgenia	-0.657143	0.156175
Bradyrhizobium	Blautia	0.371429	0.468478
Bradyrhizobium	Faecalibacterium	0.6	0.208
Bradyrhizobium	Flaviaesturariibacter	-0.142857	0.787172
Bradyrhizobium	Comamonas	-0.666737	0.14809
Bradyrhizobium	Ornithinimicrobium	-0.371429	0.468478
Bradyrhizobium	Paraclostridium	-0.0857143	0.871743
Bradyrhizobium	Glutamicibacter	-0.428571	0.396501
Bradyrhizobium	Globicatella	-0.6	0.208
Bradyrhizobium	Dietzia	-0.542857	0.265703
Bradyrhizobium	Neisseria	-0.542857	0.265703
Bradyrhizobium	Ferruginibacter	0.2	0.704
Bradyrhizobium	Novosphingobium	0.0285714	0.957155
Bradyrhizobium	Ilumatobacter	-0.0285714	0.957155
Bradyrhizobium	unidentified_Bacteroidales	0.771429	0.0723965
Bradyrhizobium	Tissierella	0.771429	0.0723965
Bradyrhizobium	Flavobacterium	0.0285714	0.957155
Bradyrhizobium	Veillonella	-0.142857	0.787172
Bradyrhizobium	Acetitomaculum	0.714286	0.110787
Bradyrhizobium	Akkermansia	0.142857	0.787172
Bradyrhizobium	Peptostreptococcus	-0.0857143	0.871743
Bradyrhizobium	Blastococcus	-0.142857	0.787172
Bradyrhizobium	Hymenobacter	0.314286	0.544093
Bradyrhizobium	Proteiniclasticum	0.485714	0.328723
Bradyrhizobium	Lysobacter	-0.371429	0.468478
Bradyrhizobium	Adhaeribacter	-0.257143	0.622787
Bradyrhizobium	Helcococcus	0.0857143	0.871743
unidentified_Corynebacteriaceae	Acinetobacter	0.428571	0.815067
unidentified_Corynebacteriaceae	Aerococcus	0.0857143	0.936646
unidentified_Corynebacteriaceae	Enhydrobacter	-0.542857	0.727449
unidentified_Corynebacteriaceae	Staphylococcus	-0.0857143	0.936646
unidentified_Corynebacteriaceae	Bradyrhizobium	-0.714286	0.579088
unidentified_Corynebacteriaceae	unidentified_Corynebacteriaceae	1	0
unidentified_Corynebacteriaceae	Moraxella	-0.771429	0.0723965
unidentified_Corynebacteriaceae	Atopostipes	0.371429	0.468478
unidentified_Corynebacteriaceae	Fusobacterium	-0.314286	0.544093
unidentified_Corynebacteriaceae	Bacteroides	0.428571	0.396501
unidentified_Corynebacteriaceae	Streptococcus	-0.314286	0.544093
unidentified_Corynebacteriaceae	Massilia	-0.657143	0.156175
unidentified_Corynebacteriaceae	Mannheimia	-0.142857	0.787172
unidentified_Corynebacteriaceae	Bifidobacterium	0.314286	0.544093
unidentified_Corynebacteriaceae	unidentified_Enterobacteriaceae	0.428571	0.396501
unidentified_Corynebacteriaceae	Trueperella	-0.2	0.704
unidentified_Corynebacteriaceae	Cupriavidus	-0.6	0.208
unidentified_Corynebacteriaceae	Jeotgalicoccus	0.0285714	0.957155
unidentified_Corynebacteriaceae	Planococcus	-0.0285714	0.957155
unidentified_Corynebacteriaceae	Exiguobacterium	0.314286	0.544093
unidentified_Corynebacteriaceae	Lactobacillus	0.0285714	0.957155
unidentified_Corynebacteriaceae	Cutibacterium	-0.0285714	0.957155
unidentified_Corynebacteriaceae	Alysiella	0.0857143	0.871743
unidentified_Corynebacteriaceae	Ralstonia	-0.6	0.208
unidentified_Corynebacteriaceae	Rothia	-0.0857143	0.871743
unidentified_Corynebacteriaceae	Bergeyella	-0.714286	0.110787
unidentified_Corynebacteriaceae	unidentified_Cyanobacteria	-0.0857143	0.871743
unidentified_Corynebacteriaceae	Sphingomonas	0.142857	0.787172
unidentified_Corynebacteriaceae	Caviibacter	0.142857	0.787172
unidentified_Corynebacteriaceae	Romboutsia	0.371429	0.468478
unidentified_Corynebacteriaceae	Chryseobacterium	0.0285714	0.957155
unidentified_Corynebacteriaceae	Porphyromonas	-0.714286	0.110787
unidentified_Corynebacteriaceae	Brachybacterium	0.771429	0.0723965
unidentified_Corynebacteriaceae	Bacillus	0.0857143	0.871743
unidentified_Corynebacteriaceae	Alloprevotella	-0.885714	0.0188455
unidentified_Corynebacteriaceae	Paracoccus	0.428571	0.396501
unidentified_Corynebacteriaceae	Deinococcus	0.485714	0.328723
unidentified_Corynebacteriaceae	Desemzia	0.0857143	0.871743
unidentified_Corynebacteriaceae	Stenotrophobacter	0.314286	0.544093
unidentified_Corynebacteriaceae	Kosakonia	0.0857143	0.871743
unidentified_Corynebacteriaceae	Jeotgalibaca	0.428571	0.396501
unidentified_Corynebacteriaceae	unidentified_Acidobacteria	0.142857	0.787172
unidentified_Corynebacteriaceae	Brevibacterium	0.771429	0.0723965
unidentified_Corynebacteriaceae	Turicibacter	0.0285714	0.957155
unidentified_Corynebacteriaceae	Kingella	-0.0857143	0.871743
unidentified_Corynebacteriaceae	Psychrobacter	0.142857	0.787172
unidentified_Corynebacteriaceae	Methanobrevibacter	0.657143	0.156175
unidentified_Corynebacteriaceae	unidentified_Clostridiales	0.0285714	0.957155
unidentified_Corynebacteriaceae	Alkanindiges	-0.714286	0.110787
unidentified_Corynebacteriaceae	Geobacter	-0.0579771	0.913132
unidentified_Corynebacteriaceae	unidentified_Ruminococcaceae	0.142857	0.787172
unidentified_Corynebacteriaceae	Ornithinicoccus	0.714286	0.110787
unidentified_Corynebacteriaceae	Thermomonas	0.142857	0.787172
unidentified_Corynebacteriaceae	Luteimonas	0.657143	0.156175
unidentified_Corynebacteriaceae	Mogibacterium	0.485714	0.328723
unidentified_Corynebacteriaceae	Knoellia	0.6	0.208
unidentified_Corynebacteriaceae	unidentified_Prevotellaceae	0.0285714	0.957155
unidentified_Corynebacteriaceae	Candidatus_Udaeobacter	-0.0857143	0.871743
unidentified_Corynebacteriaceae	Pseudomonas	0.2	0.704
unidentified_Corynebacteriaceae	Terrisporobacter	0.371429	0.468478
unidentified_Corynebacteriaceae	Devosia	0.657143	0.156175
unidentified_Corynebacteriaceae	Brevundimonas	0.428571	0.396501
unidentified_Corynebacteriaceae	unidentified_Lachnospiraceae	0.2	0.704
unidentified_Corynebacteriaceae	Aeromonas	-0.2	0.704
unidentified_Corynebacteriaceae	unidentified_Gammaproteobacteria	0.485714	0.328723
unidentified_Corynebacteriaceae	Actinomyces	0.371429	0.468478
unidentified_Corynebacteriaceae	Luteitalea	0.347863	0.499253
unidentified_Corynebacteriaceae	Facklamia	0.2	0.704
unidentified_Corynebacteriaceae	Macrococcus	0.257143	0.622787
unidentified_Corynebacteriaceae	Marvinbryantia	0.0857143	0.871743
unidentified_Corynebacteriaceae	unidentified_Alphaproteobacteria	0.0285714	0.957155
unidentified_Corynebacteriaceae	Lautropia	0.144943	0.784108
unidentified_Corynebacteriaceae	Lysinibacillus	0.428571	0.396501
unidentified_Corynebacteriaceae	Georgenia	0.2	0.704
unidentified_Corynebacteriaceae	Blautia	0.371429	0.468478
unidentified_Corynebacteriaceae	Faecalibacterium	0.0285714	0.957155
unidentified_Corynebacteriaceae	Flaviaesturariibacter	0.771429	0.0723965
unidentified_Corynebacteriaceae	Comamonas	0.144943	0.784108
unidentified_Corynebacteriaceae	Ornithinimicrobium	0.657143	0.156175
unidentified_Corynebacteriaceae	Paraclostridium	0.371429	0.468478
unidentified_Corynebacteriaceae	Glutamicibacter	0.257143	0.622787
unidentified_Corynebacteriaceae	Globicatella	0.6	0.208
unidentified_Corynebacteriaceae	Dietzia	0.714286	0.110787
unidentified_Corynebacteriaceae	Neisseria	0.942857	0.00480466
unidentified_Corynebacteriaceae	Ferruginibacter	0.0857143	0.871743
unidentified_Corynebacteriaceae	Novosphingobium	0.142857	0.787172
unidentified_Corynebacteriaceae	Ilumatobacter	0.257143	0.622787
unidentified_Corynebacteriaceae	unidentified_Bacteroidales	-0.314286	0.544093
unidentified_Corynebacteriaceae	Tissierella	-0.828571	0.0415627
unidentified_Corynebacteriaceae	Flavobacterium	0.142857	0.787172
unidentified_Corynebacteriaceae	Veillonella	0.542857	0.265703
unidentified_Corynebacteriaceae	Acetitomaculum	-0.2	0.704
unidentified_Corynebacteriaceae	Akkermansia	0.485714	0.328723
unidentified_Corynebacteriaceae	Peptostreptococcus	0.142857	0.787172
unidentified_Corynebacteriaceae	Blastococcus	0.771429	0.0723965
unidentified_Corynebacteriaceae	Hymenobacter	0.142857	0.787172
unidentified_Corynebacteriaceae	Proteiniclasticum	-0.0857143	0.871743
unidentified_Corynebacteriaceae	Lysobacter	0.657143	0.156175
unidentified_Corynebacteriaceae	Adhaeribacter	0.714286	0.110787
unidentified_Corynebacteriaceae	Helcococcus	0.0857143	0.871743
Moraxella	Acinetobacter	-0.314286	0.873868
Moraxella	Aerococcus	0.0285714	0.957155
Moraxella	Enhydrobacter	0.657143	0.666839
Moraxella	Staphylococcus	-0.257143	0.881555
Moraxella	Bradyrhizobium	0.6	0.666839
Moraxella	unidentified_Corynebacteriaceae	-0.771429	0.497036
Moraxella	Moraxella	1	0
Moraxella	Atopostipes	-0.257143	0.622787
Moraxella	Fusobacterium	-0.0285714	0.957155
Moraxella	Bacteroides	-0.542857	0.265703
Moraxella	Streptococcus	0.428571	0.396501
Moraxella	Massilia	0.542857	0.265703
Moraxella	Mannheimia	-0.0857143	0.871743
Moraxella	Bifidobacterium	-0.0857143	0.871743
Moraxella	unidentified_Enterobacteriaceae	-0.314286	0.544093
Moraxella	Trueperella	-0.257143	0.622787
Moraxella	Cupriavidus	0.371429	0.468478
Moraxella	Jeotgalicoccus	0.428571	0.396501
Moraxella	Planococcus	0.371429	0.468478
Moraxella	Exiguobacterium	-0.428571	0.396501
Moraxella	Lactobacillus	0.2	0.704
Moraxella	Cutibacterium	-0.2	0.704
Moraxella	Alysiella	0.142857	0.787172
Moraxella	Ralstonia	0.371429	0.468478
Moraxella	Rothia	0.657143	0.156175
Moraxella	Bergeyella	0.371429	0.468478
Moraxella	unidentified_Cyanobacteria	0.428571	0.396501
Moraxella	Sphingomonas	-0.257143	0.622787
Moraxella	Caviibacter	-0.6	0.208
Moraxella	Romboutsia	-0.142857	0.787172
Moraxella	Chryseobacterium	-0.142857	0.787172
Moraxella	Porphyromonas	0.257143	0.622787
Moraxella	Brachybacterium	-0.314286	0.544093
Moraxella	Bacillus	-0.2	0.704
Moraxella	Alloprevotella	0.542857	0.265703
Moraxella	Paracoccus	-0.657143	0.156175
Moraxella	Deinococcus	-0.257143	0.622787
Moraxella	Desemzia	0.257143	0.622787
Moraxella	Stenotrophobacter	-0.428571	0.396501
Moraxella	Kosakonia	-0.2	0.704
Moraxella	Jeotgalibaca	-0.314286	0.544093
Moraxella	unidentified_Acidobacteria	-0.257143	0.622787
Moraxella	Brevibacterium	-0.314286	0.544093
Moraxella	Turicibacter	0.314286	0.544093
Moraxella	Kingella	-0.0285714	0.957155
Moraxella	Psychrobacter	0.0857143	0.871743
Moraxella	Methanobrevibacter	-0.314286	0.544093
Moraxella	unidentified_Clostridiales	0.0857143	0.871743
Moraxella	Alkanindiges	0.371429	0.468478
Moraxella	Geobacter	-0.231908	0.658374
Moraxella	unidentified_Ruminococcaceae	0.0857143	0.871743
Moraxella	Ornithinicoccus	-0.485714	0.328723
Moraxella	Thermomonas	-0.371429	0.468478
Moraxella	Luteimonas	-0.771429	0.0723965
Moraxella	Mogibacterium	-0.257143	0.622787
Moraxella	Knoellia	-0.257143	0.622787
Moraxella	unidentified_Prevotellaceae	-0.257143	0.622787
Moraxella	Candidatus_Udaeobacter	0.314286	0.544093
Moraxella	Pseudomonas	0.257143	0.622787
Moraxella	Terrisporobacter	-0.142857	0.787172
Moraxella	Devosia	-0.771429	0.0723965
Moraxella	Brevundimonas	-0.657143	0.156175
Moraxella	unidentified_Lachnospiraceae	0.142857	0.787172
Moraxella	Aeromonas	0.0857143	0.871743
Moraxella	unidentified_Gammaproteobacteria	-0.6	0.208
Moraxella	Actinomyces	-0.714286	0.110787
Moraxella	Luteitalea	-0.637748	0.173071
Moraxella	Facklamia	0.257143	0.622787
Moraxella	Macrococcus	-0.371429	0.468478
Moraxella	Marvinbryantia	0.0285714	0.957155
Moraxella	unidentified_Alphaproteobacteria	-0.142857	0.787172
Moraxella	Lautropia	-0.0289886	0.956529
Moraxella	Lysinibacillus	-0.657143	0.156175
Moraxella	Georgenia	-0.0857143	0.871743
Moraxella	Blautia	-0.257143	0.622787
Moraxella	Faecalibacterium	-0.142857	0.787172
Moraxella	Flaviaesturariibacter	-0.542857	0.265703
Moraxella	Comamonas	0.144943	0.784108
Moraxella	Ornithinimicrobium	-0.428571	0.396501
Moraxella	Paraclostridium	-0.142857	0.787172
Moraxella	Glutamicibacter	0.314286	0.544093
Moraxella	Globicatella	-0.485714	0.328723
Moraxella	Dietzia	-0.142857	0.787172
Moraxella	Neisseria	-0.828571	0.0415627
Moraxella	Ferruginibacter	-0.2	0.704
Moraxella	Novosphingobium	-0.371429	0.468478
Moraxella	Ilumatobacter	-0.6	0.208
Moraxella	unidentified_Bacteroidales	0.542857	0.265703
Moraxella	Tissierella	0.485714	0.328723
Moraxella	Flavobacterium	-0.371429	0.468478
Moraxella	Veillonella	-0.771429	0.0723965
Moraxella	Acetitomaculum	0.542857	0.265703
Moraxella	Akkermansia	-0.6	0.208
Moraxella	Peptostreptococcus	-0.0285714	0.957155
Moraxella	Blastococcus	-0.542857	0.265703
Moraxella	Hymenobacter	-0.257143	0.622787
Moraxella	Proteiniclasticum	-0.371429	0.468478
Moraxella	Lysobacter	-0.771429	0.0723965
Moraxella	Adhaeribacter	-0.828571	0.0415627
Moraxella	Helcococcus	-0.657143	0.156175
Atopostipes	Acinetobacter	0.942857	0.174876
Atopostipes	Aerococcus	-0.0857143	0.936646
Atopostipes	Enhydrobacter	-0.714286	0.579088
Atopostipes	Staphylococcus	-0.314286	0.873868
Atopostipes	Bradyrhizobium	-0.771429	0.497036
Atopostipes	unidentified_Corynebacteriaceae	0.371429	0.837172
Atopostipes	Moraxella	-0.257143	0.881555
Atopostipes	Atopostipes	1	0
Atopostipes	Fusobacterium	-0.6	0.208
Atopostipes	Bacteroides	0.0857143	0.871743
Atopostipes	Streptococcus	-0.885714	0.0188455
Atopostipes	Massilia	-0.771429	0.0723965
Atopostipes	Mannheimia	0.142857	0.787172
Atopostipes	Bifidobacterium	0.371429	0.468478
Atopostipes	unidentified_Enterobacteriaceae	0.942857	0.00480466
Atopostipes	Trueperella	-0.485714	0.328723
Atopostipes	Cupriavidus	-0.657143	0.156175
Atopostipes	Jeotgalicoccus	0.142857	0.787172
Atopostipes	Planococcus	0.142857	0.787172
Atopostipes	Exiguobacterium	0.885714	0.0188455
Atopostipes	Lactobacillus	-0.257143	0.622787
Atopostipes	Cutibacterium	-0.542857	0.265703
Atopostipes	Alysiella	-0.542857	0.265703
Atopostipes	Ralstonia	-0.657143	0.156175
Atopostipes	Rothia	0.0285714	0.957155
Atopostipes	Bergeyella	-0.6	0.208
Atopostipes	unidentified_Cyanobacteria	-0.371429	0.468478
Atopostipes	Sphingomonas	-0.828571	0.0415627
Atopostipes	Caviibacter	-0.485714	0.328723
Atopostipes	Romboutsia	-0.485714	0.328723
Atopostipes	Chryseobacterium	-0.428571	0.396501
Atopostipes	Porphyromonas	-0.142857	0.787172
Atopostipes	Brachybacterium	0.428571	0.396501
Atopostipes	Bacillus	-0.771429	0.0723965
Atopostipes	Alloprevotella	-0.542857	0.265703
Atopostipes	Paracoccus	-0.257143	0.622787
Atopostipes	Deinococcus	-0.314286	0.544093
Atopostipes	Desemzia	0.0285714	0.957155
Atopostipes	Stenotrophobacter	-0.371429	0.468478
Atopostipes	Kosakonia	0.771429	0.0723965
Atopostipes	Jeotgalibaca	-0.314286	0.544093
Atopostipes	unidentified_Acidobacteria	-0.828571	0.0415627
Atopostipes	Brevibacterium	0.142857	0.787172
Atopostipes	Turicibacter	-0.428571	0.396501
Atopostipes	Kingella	0.0857143	0.871743
Atopostipes	Psychrobacter	0.2	0.704
Atopostipes	Methanobrevibacter	-0.371429	0.468478
Atopostipes	unidentified_Clostridiales	-0.885714	0.0188455
Atopostipes	Alkanindiges	-0.6	0.208
Atopostipes	Geobacter	-0.811679	0.0498576
Atopostipes	unidentified_Ruminococcaceae	-0.657143	0.156175
Atopostipes	Ornithinicoccus	0.0857143	0.871743
Atopostipes	Thermomonas	-0.6	0.208
Atopostipes	Luteimonas	-0.0857143	0.871743
Atopostipes	Mogibacterium	-0.6	0.208
Atopostipes	Knoellia	-0.314286	0.544093
Atopostipes	unidentified_Prevotellaceae	-0.828571	0.0415627
Atopostipes	Candidatus_Udaeobacter	-0.428571	0.396501
Atopostipes	Pseudomonas	0.485714	0.328723
Atopostipes	Terrisporobacter	-0.485714	0.328723
Atopostipes	Devosia	-0.0857143	0.871743
Atopostipes	Brevundimonas	-0.257143	0.622787
Atopostipes	unidentified_Lachnospiraceae	-0.6	0.208
Atopostipes	Aeromonas	0.714286	0.110787
Atopostipes	unidentified_Gammaproteobacteria	-0.542857	0.265703
Atopostipes	Actinomyces	-0.314286	0.544093
Atopostipes	Luteitalea	-0.231908	0.658374
Atopostipes	Facklamia	0.314286	0.544093
Atopostipes	Macrococcus	-0.0857143	0.871743
Atopostipes	Marvinbryantia	-0.428571	0.396501
Atopostipes	unidentified_Alphaproteobacteria	-0.485714	0.328723
Atopostipes	Lautropia	-0.840668	0.0360576
Atopostipes	Lysinibacillus	-0.257143	0.622787
Atopostipes	Georgenia	0.885714	0.0188455
Atopostipes	Blautia	-0.6	0.208
Atopostipes	Faecalibacterium	-0.485714	0.328723
Atopostipes	Flaviaesturariibacter	-0.257143	0.622787
Atopostipes	Comamonas	0.637748	0.173071
Atopostipes	Ornithinimicrobium	-0.142857	0.787172
Atopostipes	Paraclostridium	-0.485714	0.328723
Atopostipes	Glutamicibacter	0.314286	0.544093
Atopostipes	Globicatella	0.828571	0.0415627
Atopostipes	Dietzia	0.257143	0.622787
Atopostipes	Neisseria	0.0857143	0.871743
Atopostipes	Ferruginibacter	-0.771429	0.0723965
Atopostipes	Novosphingobium	-0.6	0.208
Atopostipes	Ilumatobacter	-0.485714	0.328723
Atopostipes	unidentified_Bacteroidales	-0.828571	0.0415627
Atopostipes	Tissierella	-0.314286	0.544093
Atopostipes	Flavobacterium	-0.6	0.208
Atopostipes	Veillonella	-0.0857143	0.871743
Atopostipes	Acetitomaculum	-0.6	0.208
Atopostipes	Akkermansia	-0.542857	0.265703
Atopostipes	Peptostreptococcus	-0.371429	0.468478
Atopostipes	Blastococcus	-0.257143	0.622787
Atopostipes	Hymenobacter	-0.828571	0.0415627
Atopostipes	Proteiniclasticum	-0.6	0.208
Atopostipes	Lysobacter	-0.0857143	0.871743
Atopostipes	Adhaeribacter	-0.142857	0.787172
Atopostipes	Helcococcus	-0.257143	0.622787
Fusobacterium	Acinetobacter	-0.771429	0.497036
Fusobacterium	Aerococcus	0.485714	0.763934
Fusobacterium	Enhydrobacter	0.542857	0.727449
Fusobacterium	Staphylococcus	-0.0857143	0.936646
Fusobacterium	Bradyrhizobium	0.314286	0.873868
Fusobacterium	unidentified_Corynebacteriaceae	-0.314286	0.873868
Fusobacterium	Moraxella	-0.0285714	0.957155
Fusobacterium	Atopostipes	-0.6	0.666839
Fusobacterium	Fusobacterium	1	0
Fusobacterium	Bacteroides	0.428571	0.396501
Fusobacterium	Streptococcus	0.6	0.208
Fusobacterium	Massilia	0.714286	0.110787
Fusobacterium	Mannheimia	0.371429	0.468478
Fusobacterium	Bifidobacterium	0.0857143	0.871743
Fusobacterium	unidentified_Enterobacteriaceae	-0.771429	0.0723965
Fusobacterium	Trueperella	0.942857	0.00480466
Fusobacterium	Cupriavidus	0.257143	0.622787
Fusobacterium	Jeotgalicoccus	-0.0285714	0.957155
Fusobacterium	Planococcus	0.257143	0.622787
Fusobacterium	Exiguobacterium	-0.6	0.208
Fusobacterium	Lactobacillus	0.0285714	0.957155
Fusobacterium	Cutibacterium	0.0285714	0.957155
Fusobacterium	Alysiella	0.6	0.208
Fusobacterium	Ralstonia	0.257143	0.622787
Fusobacterium	Rothia	-0.142857	0.787172
Fusobacterium	Bergeyella	0.885714	0.0188455
Fusobacterium	unidentified_Cyanobacteria	0.0857143	0.871743
Fusobacterium	Sphingomonas	0.542857	0.265703
Fusobacterium	Caviibacter	0.657143	0.156175
Fusobacterium	Romboutsia	0.485714	0.328723
Fusobacterium	Chryseobacterium	0.885714	0.0188455
Fusobacterium	Porphyromonas	0.6	0.208
Fusobacterium	Brachybacterium	-0.2	0.704
Fusobacterium	Bacillus	0.714286	0.110787
Fusobacterium	Alloprevotella	0.257143	0.622787
Fusobacterium	Paracoccus	0.714286	0.110787
Fusobacterium	Deinococcus	0.314286	0.544093
Fusobacterium	Desemzia	0.0857143	0.871743
Fusobacterium	Stenotrophobacter	0.771429	0.0723965
Fusobacterium	Kosakonia	-0.657143	0.156175
Fusobacterium	Jeotgalibaca	0.6	0.208
Fusobacterium	unidentified_Acidobacteria	0.542857	0.265703
Fusobacterium	Brevibacterium	-0.2	0.704
Fusobacterium	Turicibacter	0.485714	0.328723
Fusobacterium	Kingella	-0.142857	0.787172
Fusobacterium	Psychrobacter	0.2	0.704
Fusobacterium	Methanobrevibacter	0.0857143	0.871743
Fusobacterium	unidentified_Clostridiales	0.314286	0.544093
Fusobacterium	Alkanindiges	0.885714	0.0188455
Fusobacterium	Geobacter	0.463817	0.354164
Fusobacterium	unidentified_Ruminococcaceae	-0.142857	0.787172
Fusobacterium	Ornithinicoccus	0.2	0.704
Fusobacterium	Thermomonas	0.828571	0.0415627
Fusobacterium	Luteimonas	0.485714	0.328723
Fusobacterium	Mogibacterium	0.142857	0.787172
Fusobacterium	Knoellia	0.257143	0.622787
Fusobacterium	unidentified_Prevotellaceae	0.428571	0.396501
Fusobacterium	Candidatus_Udaeobacter	0.542857	0.265703
Fusobacterium	Pseudomonas	-0.942857	0.00480466
Fusobacterium	Terrisporobacter	0.485714	0.328723
Fusobacterium	Devosia	0.485714	0.328723
Fusobacterium	Brevundimonas	0.714286	0.110787
Fusobacterium	unidentified_Lachnospiraceae	-0.0285714	0.957155
Fusobacterium	Aeromonas	-0.542857	0.265703
Fusobacterium	unidentified_Gammaproteobacteria	0.257143	0.622787
Fusobacterium	Actinomyces	0.428571	0.396501
Fusobacterium	Luteitalea	0.753702	0.0835233
Fusobacterium	Facklamia	0.0285714	0.957155
Fusobacterium	Macrococcus	0.542857	0.265703
Fusobacterium	Marvinbryantia	-0.0857143	0.871743
Fusobacterium	unidentified_Alphaproteobacteria	0.142857	0.787172
Fusobacterium	Lautropia	0.347863	0.499253
Fusobacterium	Lysinibacillus	0.714286	0.110787
Fusobacterium	Georgenia	-0.257143	0.622787
Fusobacterium	Blautia	0.0285714	0.957155
Fusobacterium	Faecalibacterium	0.142857	0.787172
Fusobacterium	Flaviaesturariibacter	0.0285714	0.957155
Fusobacterium	Comamonas	-0.144943	0.784108
Fusobacterium	Ornithinimicrobium	0.371429	0.468478
Fusobacterium	Paraclostridium	0.485714	0.328723
Fusobacterium	Glutamicibacter	-0.257143	0.622787
Fusobacterium	Globicatella	-0.714286	0.110787
Fusobacterium	Dietzia	-0.314286	0.544093
Fusobacterium	Neisseria	-0.0285714	0.957155
Fusobacterium	Ferruginibacter	0.714286	0.110787
Fusobacterium	Novosphingobium	0.828571	0.0415627
Fusobacterium	Ilumatobacter	0.771429	0.0723965
Fusobacterium	unidentified_Bacteroidales	0.314286	0.544093
Fusobacterium	Tissierella	0.0857143	0.871743
Fusobacterium	Flavobacterium	0.828571	0.0415627
Fusobacterium	Veillonella	0.371429	0.468478
Fusobacterium	Acetitomaculum	-0.142857	0.787172
Fusobacterium	Akkermansia	0.257143	0.622787
Fusobacterium	Peptostreptococcus	0.714286	0.110787
Fusobacterium	Blastococcus	0.0285714	0.957155
Fusobacterium	Hymenobacter	0.542857	0.265703
Fusobacterium	Proteiniclasticum	0.6	0.208
Fusobacterium	Lysobacter	0.485714	0.328723
Fusobacterium	Adhaeribacter	0.314286	0.544093
Fusobacterium	Helcococcus	0.542857	0.265703
Bacteroides	Acinetobacter	0.0285714	0.957155
Bacteroides	Aerococcus	0.0285714	0.957155
Bacteroides	Enhydrobacter	0.0857143	0.936646
Bacteroides	Staphylococcus	0.0285714	0.957155
Bacteroides	Bradyrhizobium	-0.2	0.929032
Bacteroides	unidentified_Corynebacteriaceae	0.428571	0.815067
Bacteroides	Moraxella	-0.542857	0.727449
Bacteroides	Atopostipes	0.0857143	0.936646
Bacteroides	Fusobacterium	0.428571	0.815067
Bacteroides	Bacteroides	1	0
Bacteroides	Streptococcus	-0.0857143	0.871743
Bacteroides	Massilia	0.142857	0.787172
Bacteroides	Mannheimia	0.771429	0.0723965
Bacteroides	Bifidobacterium	0.771429	0.0723965
Bacteroides	unidentified_Enterobacteriaceae	0.0285714	0.957155
Bacteroides	Trueperella	0.6	0.208
Bacteroides	Cupriavidus	-0.0285714	0.957155
Bacteroides	Jeotgalicoccus	-0.257143	0.622787
Bacteroides	Planococcus	0.142857	0.787172
Bacteroides	Exiguobacterium	0.0857143	0.871743
Bacteroides	Lactobacillus	0.485714	0.328723
Bacteroides	Cutibacterium	0.0857143	0.871743
Bacteroides	Alysiella	0.2	0.704
Bacteroides	Ralstonia	-0.0285714	0.957155
Bacteroides	Rothia	-0.0857143	0.871743
Bacteroides	Bergeyella	0.0857143	0.871743
Bacteroides	unidentified_Cyanobacteria	0.314286	0.544093
Bacteroides	Sphingomonas	0.0857143	0.871743
Bacteroides	Caviibacter	0.6	0.208
Bacteroides	Romboutsia	0.257143	0.622787
Bacteroides	Chryseobacterium	0.485714	0.328723
Bacteroides	Porphyromonas	0.257143	0.622787
Bacteroides	Brachybacterium	0.371429	0.468478
Bacteroides	Bacillus	0.142857	0.787172
Bacteroides	Alloprevotella	-0.542857	0.265703
Bacteroides	Paracoccus	0.714286	0.110787
Bacteroides	Deinococcus	0.0857143	0.871743
Bacteroides	Desemzia	-0.314286	0.544093
Bacteroides	Stenotrophobacter	0.542857	0.265703
Bacteroides	Kosakonia	-0.0285714	0.957155
Bacteroides	Jeotgalibaca	0.485714	0.328723
Bacteroides	unidentified_Acidobacteria	0.0857143	0.871743
Bacteroides	Brevibacterium	0.0857143	0.871743
Bacteroides	Turicibacter	0.257143	0.622787
Bacteroides	Kingella	-0.714286	0.110787
Bacteroides	Psychrobacter	-0.0857143	0.871743
Bacteroides	Methanobrevibacter	0.314286	0.544093
Bacteroides	unidentified_Clostridiales	-0.0857143	0.871743
Bacteroides	Alkanindiges	0.0857143	0.871743
Bacteroides	Geobacter	0.20292	0.699798
Bacteroides	unidentified_Ruminococcaceae	-0.257143	0.622787
Bacteroides	Ornithinicoccus	0.828571	0.0415627
Bacteroides	Thermomonas	0.371429	0.468478
Bacteroides	Luteimonas	0.828571	0.0415627
Bacteroides	Mogibacterium	0.142857	0.787172
Bacteroides	Knoellia	0.371429	0.468478
Bacteroides	unidentified_Prevotellaceae	0.142857	0.787172
Bacteroides	Candidatus_Udaeobacter	-0.0285714	0.957155
Bacteroides	Pseudomonas	-0.6	0.208
Bacteroides	Terrisporobacter	0.257143	0.622787
Bacteroides	Devosia	0.828571	0.0415627
Bacteroides	Brevundimonas	0.714286	0.110787
Bacteroides	unidentified_Lachnospiraceae	0.0857143	0.871743
Bacteroides	Aeromonas	-0.0857143	0.871743
Bacteroides	unidentified_Gammaproteobacteria	0.371429	0.468478
Bacteroides	Actinomyces	0.714286	0.110787
Bacteroides	Luteitalea	0.782691	0.0657038
Bacteroides	Facklamia	0.257143	0.622787
Bacteroides	Macrococcus	0.142857	0.787172
Bacteroides	Marvinbryantia	-0.657143	0.156175
Bacteroides	unidentified_Alphaproteobacteria	0.428571	0.396501
Bacteroides	Lautropia	-0.0289886	0.956529
Bacteroides	Lysinibacillus	0.714286	0.110787
Bacteroides	Georgenia	0.314286	0.544093
Bacteroides	Blautia	0.2	0.704
Bacteroides	Faecalibacterium	0.428571	0.396501
Bacteroides	Flaviaesturariibacter	0.485714	0.328723
Bacteroides	Comamonas	-0.0289886	0.956529
Bacteroides	Ornithinimicrobium	0.6	0.208
Bacteroides	Paraclostridium	0.257143	0.622787
Bacteroides	Glutamicibacter	-0.142857	0.787172
Bacteroides	Globicatella	0.257143	0.622787
Bacteroides	Dietzia	0.142857	0.787172
Bacteroides	Neisseria	0.542857	0.265703
Bacteroides	Ferruginibacter	0.142857	0.787172
Bacteroides	Novosphingobium	0.371429	0.468478
Bacteroides	Ilumatobacter	0.542857	0.265703
Bacteroides	unidentified_Bacteroidales	-0.0857143	0.871743
Bacteroides	Tissierella	-0.314286	0.544093
Bacteroides	Flavobacterium	0.371429	0.468478
Bacteroides	Veillonella	0.885714	0.0188455
Bacteroides	Acetitomaculum	-0.257143	0.622787
Bacteroides	Akkermansia	0.371429	0.468478
Bacteroides	Peptostreptococcus	0.428571	0.396501
Bacteroides	Blastococcus	0.485714	0.328723
Bacteroides	Hymenobacter	0.0857143	0.871743
Bacteroides	Proteiniclasticum	0.485714	0.328723
Bacteroides	Lysobacter	0.828571	0.0415627
Bacteroides	Adhaeribacter	0.771429	0.0723965
Bacteroides	Helcococcus	0.542857	0.265703
Streptococcus	Acinetobacter	-0.942857	0.174876
Streptococcus	Aerococcus	0.428571	0.815067
Streptococcus	Enhydrobacter	0.828571	0.453161
Streptococcus	Staphylococcus	-0.142857	0.936646
Streptococcus	Bradyrhizobium	0.6	0.666839
Streptococcus	unidentified_Corynebacteriaceae	-0.314286	0.873868
Streptococcus	Moraxella	0.428571	0.815067
Streptococcus	Atopostipes	-0.885714	0.368716
Streptococcus	Fusobacterium	0.6	0.666839
Streptococcus	Bacteroides	-0.0857143	0.936646
Streptococcus	Streptococcus	1	0
Streptococcus	Massilia	0.771429	0.0723965
Streptococcus	Mannheimia	-0.2	0.704
Streptococcus	Bifidobacterium	-0.142857	0.787172
Streptococcus	unidentified_Enterobacteriaceae	-0.942857	0.00480466
Streptococcus	Trueperella	0.371429	0.468478
Streptococcus	Cupriavidus	0.371429	0.468478
Streptococcus	Jeotgalicoccus	0.314286	0.544093
Streptococcus	Planococcus	0.314286	0.544093
Streptococcus	Exiguobacterium	-1	0
Streptococcus	Lactobacillus	0.257143	0.622787
Streptococcus	Cutibacterium	0.142857	0.787172
Streptococcus	Alysiella	0.828571	0.0415627
Streptococcus	Ralstonia	0.371429	0.468478
Streptococcus	Rothia	0.371429	0.468478
Streptococcus	Bergeyella	0.6	0.208
Streptococcus	unidentified_Cyanobacteria	0.485714	0.328723
Streptococcus	Sphingomonas	0.714286	0.110787
Streptococcus	Caviibacter	0.2	0.704
Streptococcus	Romboutsia	0.714286	0.110787
Streptococcus	Chryseobacterium	0.6	0.208
Streptococcus	Porphyromonas	0.0285714	0.957155
Streptococcus	Brachybacterium	-0.0857143	0.871743
Streptococcus	Bacillus	0.771429	0.0723965
Streptococcus	Alloprevotella	0.314286	0.544093
Streptococcus	Paracoccus	0.257143	0.622787
Streptococcus	Deinococcus	0.542857	0.265703
Streptococcus	Desemzia	0.371429	0.468478
Streptococcus	Stenotrophobacter	0.485714	0.328723
Streptococcus	Kosakonia	-0.942857	0.00480466
Streptococcus	Jeotgalibaca	0.542857	0.265703
Streptococcus	unidentified_Acidobacteria	0.714286	0.110787
Streptococcus	Brevibacterium	0.142857	0.787172
Streptococcus	Turicibacter	0.771429	0.0723965
Streptococcus	Kingella	-0.0857143	0.871743
Streptococcus	Psychrobacter	0.2	0.704
Streptococcus	Methanobrevibacter	0.485714	0.328723
Streptococcus	unidentified_Clostridiales	0.828571	0.0415627
Streptococcus	Alkanindiges	0.6	0.208
Streptococcus	Geobacter	0.492805	0.320633
Streptococcus	unidentified_Ruminococcaceae	0.542857	0.265703
Streptococcus	Ornithinicoccus	0.0857143	0.871743
Streptococcus	Thermomonas	0.6	0.208
Streptococcus	Luteimonas	0.0857143	0.871743
Streptococcus	Mogibacterium	0.6	0.208
Streptococcus	Knoellia	0.542857	0.265703
Streptococcus	unidentified_Prevotellaceae	0.542857	0.265703
Streptococcus	Candidatus_Udaeobacter	0.771429	0.0723965
Streptococcus	Pseudomonas	-0.371429	0.468478
Streptococcus	Terrisporobacter	0.714286	0.110787
Streptococcus	Devosia	0.0857143	0.871743
Streptococcus	Brevundimonas	0.257143	0.622787
Streptococcus	unidentified_Lachnospiraceae	0.6	0.208
Streptococcus	Aeromonas	-0.828571	0.0415627
Streptococcus	unidentified_Gammaproteobacteria	0.314286	0.544093
Streptococcus	Actinomyces	0.0285714	0.957155
Streptococcus	Luteitalea	0.20292	0.699798
Streptococcus	Facklamia	0.142857	0.787172
Streptococcus	Macrococcus	0.257143	0.622787
Streptococcus	Marvinbryantia	0.428571	0.396501
Streptococcus	unidentified_Alphaproteobacteria	0.2	0.704
Streptococcus	Lautropia	0.811679	0.0498576
Streptococcus	Lysinibacillus	0.257143	0.622787
Streptococcus	Georgenia	-0.657143	0.156175
Streptococcus	Blautia	0.428571	0.396501
Streptococcus	Faecalibacterium	0.2	0.704
Streptococcus	Flaviaesturariibacter	0.257143	0.622787
Streptococcus	Comamonas	-0.231908	0.658374
Streptococcus	Ornithinimicrobium	0.371429	0.468478
Streptococcus	Paraclostridium	0.714286	0.110787
Streptococcus	Glutamicibacter	0.142857	0.787172
Streptococcus	Globicatella	-0.885714	0.0188455
Streptococcus	Dietzia	0.0857143	0.871743
Streptococcus	Neisseria	-0.0857143	0.871743
Streptococcus	Ferruginibacter	0.771429	0.0723965
Streptococcus	Novosphingobium	0.6	0.208
Streptococcus	Ilumatobacter	0.371429	0.468478
Streptococcus	unidentified_Bacteroidales	0.885714	0.0188455
Streptococcus	Tissierella	0.0285714	0.957155
Streptococcus	Flavobacterium	0.6	0.208
Streptococcus	Veillonella	-0.0857143	0.871743
Streptococcus	Acetitomaculum	0.6	0.208
Streptococcus	Akkermansia	0.314286	0.544093
Streptococcus	Peptostreptococcus	0.657143	0.156175
Streptococcus	Blastococcus	0.257143	0.622787
Streptococcus	Hymenobacter	0.714286	0.110787
Streptococcus	Proteiniclasticum	0.257143	0.622787
Streptococcus	Lysobacter	0.0857143	0.871743
Streptococcus	Adhaeribacter	0.0285714	0.957155
Streptococcus	Helcococcus	-0.0857143	0.871743
Massilia	Acinetobacter	-0.828571	0.453161
Massilia	Aerococcus	0.0857143	0.936646
Massilia	Enhydrobacter	0.942857	0.174876
Massilia	Staphylococcus	0.0857143	0.936646
Massilia	Bradyrhizobium	0.828571	0.453161
Massilia	unidentified_Corynebacteriaceae	-0.657143	0.666839
Massilia	Moraxella	0.542857	0.727449
Massilia	Atopostipes	-0.771429	0.497036
Massilia	Fusobacterium	0.714286	0.579088
Massilia	Bacteroides	0.142857	0.936646
Massilia	Streptococcus	0.771429	0.497036
Massilia	Massilia	1	0
Massilia	Mannheimia	0.371429	0.468478
Massilia	Bifidobacterium	0.0857143	0.871743
Massilia	unidentified_Enterobacteriaceae	-0.828571	0.0415627
Massilia	Trueperella	0.6	0.208
Massilia	Cupriavidus	0.714286	0.110787
Massilia	Jeotgalicoccus	-0.0285714	0.957155
Massilia	Planococcus	0.2	0.704
Massilia	Exiguobacterium	-0.771429	0.0723965
Massilia	Lactobacillus	0.485714	0.328723
Massilia	Cutibacterium	0.257143	0.622787
Massilia	Alysiella	0.485714	0.328723
Massilia	Ralstonia	0.714286	0.110787
Massilia	Rothia	0.257143	0.622787
Massilia	Bergeyella	0.828571	0.0415627
Massilia	unidentified_Cyanobacteria	0.6	0.208
Massilia	Sphingomonas	0.371429	0.468478
Massilia	Caviibacter	0.314286	0.544093
Massilia	Romboutsia	0.257143	0.622787
Massilia	Chryseobacterium	0.485714	0.328723
Massilia	Porphyromonas	0.6	0.208
Massilia	Brachybacterium	-0.428571	0.396501
Massilia	Bacillus	0.428571	0.396501
Massilia	Alloprevotella	0.542857	0.265703
Massilia	Paracoccus	0.142857	0.787172
Massilia	Deinococcus	-0.0285714	0.957155
Massilia	Desemzia	-0.0857143	0.871743
Massilia	Stenotrophobacter	0.257143	0.622787
Massilia	Kosakonia	-0.6	0.208
Massilia	Jeotgalibaca	0.2	0.704
Massilia	unidentified_Acidobacteria	0.371429	0.468478
Massilia	Brevibacterium	-0.428571	0.396501
Massilia	Turicibacter	0.542857	0.265703
Massilia	Kingella	-0.428571	0.396501
Massilia	Psychrobacter	-0.142857	0.787172
Massilia	Methanobrevibacter	0.0285714	0.957155
Massilia	unidentified_Clostridiales	0.485714	0.328723
Massilia	Alkanindiges	0.828571	0.0415627
Massilia	Geobacter	0.492805	0.320633
Massilia	unidentified_Ruminococcaceae	0.2	0.704
Massilia	Ornithinicoccus	-0.0285714	0.957155
Massilia	Thermomonas	0.371429	0.468478
Massilia	Luteimonas	-0.0285714	0.957155
Massilia	Mogibacterium	0.142857	0.787172
Massilia	Knoellia	0.0857143	0.871743
Massilia	unidentified_Prevotellaceae	0.428571	0.396501
Massilia	Candidatus_Udaeobacter	0.428571	0.396501
Massilia	Pseudomonas	-0.6	0.208
Massilia	Terrisporobacter	0.257143	0.622787
Massilia	Devosia	-0.0285714	0.957155
Massilia	Brevundimonas	0.142857	0.787172
Massilia	unidentified_Lachnospiraceae	0.371429	0.468478
Massilia	Aeromonas	-0.371429	0.468478
Massilia	unidentified_Gammaproteobacteria	0.0857143	0.871743
Massilia	Actinomyces	0.142857	0.787172
Massilia	Luteitalea	0.20292	0.699798
Massilia	Facklamia	0.0285714	0.957155
Massilia	Macrococcus	-0.0857143	0.871743
Massilia	Marvinbryantia	-0.142857	0.787172
Massilia	unidentified_Alphaproteobacteria	0.428571	0.396501
Massilia	Lautropia	0.40584	0.424663
Massilia	Lysinibacillus	0.142857	0.787172
Massilia	Georgenia	-0.428571	0.396501
Massilia	Blautia	0.2	0.704
Massilia	Faecalibacterium	0.428571	0.396501
Massilia	Flaviaesturariibacter	-0.0857143	0.871743
Massilia	Comamonas	-0.347863	0.499253
Massilia	Ornithinimicrobium	0.0285714	0.957155
Massilia	Paraclostridium	0.257143	0.622787
Massilia	Glutamicibacter	-0.2	0.704
Massilia	Globicatella	-0.771429	0.0723965
Massilia	Dietzia	-0.371429	0.468478
Massilia	Neisseria	-0.428571	0.396501
Massilia	Ferruginibacter	0.428571	0.396501
Massilia	Novosphingobium	0.371429	0.468478
Massilia	Ilumatobacter	0.257143	0.622787
Massilia	unidentified_Bacteroidales	0.771429	0.0723965
Massilia	Tissierella	0.485714	0.328723
Massilia	Flavobacterium	0.371429	0.468478
Massilia	Veillonella	0.0285714	0.957155
Massilia	Acetitomaculum	0.485714	0.328723
Massilia	Akkermansia	0.0857143	0.871743
Massilia	Peptostreptococcus	0.428571	0.396501
Massilia	Blastococcus	-0.0857143	0.871743
Massilia	Hymenobacter	0.371429	0.468478
Massilia	Proteiniclasticum	0.485714	0.328723
Massilia	Lysobacter	-0.0285714	0.957155
Massilia	Adhaeribacter	-0.0857143	0.871743
Massilia	Helcococcus	0.142857	0.787172
Mannheimia	Acinetobacter	0.0857143	0.936646
Mannheimia	Aerococcus	-0.257143	0.881555
Mannheimia	Enhydrobacter	0.257143	0.881555
Mannheimia	Staphylococcus	0.142857	0.936646
Mannheimia	Bradyrhizobium	0.142857	0.936646
Mannheimia	unidentified_Corynebacteriaceae	-0.142857	0.936646
Mannheimia	Moraxella	-0.0857143	0.936646
Mannheimia	Atopostipes	0.142857	0.936646
Mannheimia	Fusobacterium	0.371429	0.837172
Mannheimia	Bacteroides	0.771429	0.497036
Mannheimia	Streptococcus	-0.2	0.929032
Mannheimia	Massilia	0.371429	0.837172
Mannheimia	Mannheimia	1	0
Mannheimia	Bifidobacterium	0.714286	0.110787
Mannheimia	unidentified_Enterobacteriaceae	0.0857143	0.871743
Mannheimia	Trueperella	0.542857	0.265703
Mannheimia	Cupriavidus	0.314286	0.544093
Mannheimia	Jeotgalicoccus	-0.371429	0.468478
Mannheimia	Planococcus	0.0857143	0.871743
Mannheimia	Exiguobacterium	0.2	0.704
Mannheimia	Lactobacillus	0.542857	0.265703
Mannheimia	Cutibacterium	0.0857143	0.871743
Mannheimia	Alysiella	-0.142857	0.787172
Mannheimia	Ralstonia	0.314286	0.544093
Mannheimia	Rothia	-0.0285714	0.957155
Mannheimia	Bergeyella	0.314286	0.544093
Mannheimia	unidentified_Cyanobacteria	0.371429	0.468478
Mannheimia	Sphingomonas	-0.314286	0.544093
Mannheimia	Caviibacter	0.371429	0.468478
Mannheimia	Romboutsia	-0.257143	0.622787
Mannheimia	Chryseobacterium	0.2	0.704
Mannheimia	Porphyromonas	0.714286	0.110787
Mannheimia	Brachybacterium	-0.0857143	0.871743
Mannheimia	Bacillus	-0.257143	0.622787
Mannheimia	Alloprevotella	-0.0857143	0.871743
Mannheimia	Paracoccus	0.257143	0.622787
Mannheimia	Deinococcus	-0.485714	0.328723
Mannheimia	Desemzia	-0.542857	0.265703
Mannheimia	Stenotrophobacter	0.0857143	0.871743
Mannheimia	Kosakonia	0.257143	0.622787
Mannheimia	Jeotgalibaca	-0.0285714	0.957155
Mannheimia	unidentified_Acidobacteria	-0.314286	0.544093
Mannheimia	Brevibacterium	-0.485714	0.328723
Mannheimia	Turicibacter	0.0285714	0.957155
Mannheimia	Kingella	-0.771429	0.0723965
Mannheimia	Psychrobacter	-0.314286	0.544093
Mannheimia	Methanobrevibacter	-0.257143	0.622787
Mannheimia	unidentified_Clostridiales	-0.371429	0.468478
Mannheimia	Alkanindiges	0.314286	0.544093
Mannheimia	Geobacter	0.0579771	0.913132
Mannheimia	unidentified_Ruminococcaceae	-0.485714	0.328723
Mannheimia	Ornithinicoccus	0.371429	0.468478
Mannheimia	Thermomonas	-0.0285714	0.957155
Mannheimia	Luteimonas	0.314286	0.544093
Mannheimia	Mogibacterium	-0.371429	0.468478
Mannheimia	Knoellia	-0.2	0.704
Mannheimia	unidentified_Prevotellaceae	-0.0857143	0.871743
Mannheimia	Candidatus_Udaeobacter	-0.257143	0.622787
Mannheimia	Pseudomonas	-0.542857	0.265703
Mannheimia	Terrisporobacter	-0.257143	0.622787
Mannheimia	Devosia	0.314286	0.544093
Mannheimia	Brevundimonas	0.257143	0.622787
Mannheimia	unidentified_Lachnospiraceae	-0.142857	0.787172
Mannheimia	Aeromonas	0.371429	0.468478
Mannheimia	unidentified_Gammaproteobacteria	-0.0857143	0.871743
Mannheimia	Actinomyces	0.428571	0.396501
Mannheimia	Luteitalea	0.40584	0.424663
Mannheimia	Facklamia	0.142857	0.787172
Mannheimia	Macrococcus	-0.257143	0.622787
Mannheimia	Marvinbryantia	-0.942857	0.00480466
Mannheimia	unidentified_Alphaproteobacteria	0.428571	0.396501
Mannheimia	Lautropia	-0.40584	0.424663
Mannheimia	Lysinibacillus	0.257143	0.622787
Mannheimia	Georgenia	0.428571	0.396501
Mannheimia	Blautia	-0.142857	0.787172
Mannheimia	Faecalibacterium	0.428571	0.396501
Mannheimia	Flaviaesturariibacter	-0.0857143	0.871743
Mannheimia	Comamonas	-0.0579771	0.913132
Mannheimia	Ornithinimicrobium	0.0285714	0.957155
Mannheimia	Paraclostridium	-0.257143	0.622787
Mannheimia	Glutamicibacter	-0.314286	0.544093
Mannheimia	Globicatella	0.2	0.704
Mannheimia	Dietzia	-0.314286	0.544093
Mannheimia	Neisseria	-0.0857143	0.871743
Mannheimia	Ferruginibacter	-0.257143	0.622787
Mannheimia	Novosphingobium	-0.0285714	0.957155
Mannheimia	Ilumatobacter	0.142857	0.787172
Mannheimia	unidentified_Bacteroidales	-0.0857143	0.871743
Mannheimia	Tissierella	0.257143	0.622787
Mannheimia	Flavobacterium	-0.0285714	0.957155
Mannheimia	Veillonella	0.542857	0.265703
Mannheimia	Acetitomaculum	-0.2	0.704
Mannheimia	Akkermansia	-0.0857143	0.871743
Mannheimia	Peptostreptococcus	0.0857143	0.871743
Mannheimia	Blastococcus	-0.0857143	0.871743
Mannheimia	Hymenobacter	-0.314286	0.544093
Mannheimia	Proteiniclasticum	0.428571	0.396501
Mannheimia	Lysobacter	0.314286	0.544093
Mannheimia	Adhaeribacter	0.257143	0.622787
Mannheimia	Helcococcus	0.428571	0.396501
Bifidobacterium	Acinetobacter	0.257143	0.881555
Bifidobacterium	Aerococcus	0.0857143	0.936646
Bifidobacterium	Enhydrobacter	0.2	0.929032
Bifidobacterium	Staphylococcus	-0.371429	0.837172
Bifidobacterium	Bradyrhizobium	-0.257143	0.881555
Bifidobacterium	unidentified_Corynebacteriaceae	0.314286	0.873868
Bifidobacterium	Moraxella	-0.0857143	0.936646
Bifidobacterium	Atopostipes	0.371429	0.837172
Bifidobacterium	Fusobacterium	0.0857143	0.936646
Bifidobacterium	Bacteroides	0.771429	0.497036
Bifidobacterium	Streptococcus	-0.142857	0.936646
Bifidobacterium	Massilia	0.0857143	0.936646
Bifidobacterium	Mannheimia	0.714286	0.579088
Bifidobacterium	Bifidobacterium	1	0
Bifidobacterium	unidentified_Enterobacteriaceae	0.257143	0.622787
Bifidobacterium	Trueperella	0.142857	0.787172
Bifidobacterium	Cupriavidus	-0.2	0.704
Bifidobacterium	Jeotgalicoccus	0.2	0.704
Bifidobacterium	Planococcus	0.542857	0.265703
Bifidobacterium	Exiguobacterium	0.142857	0.787172
Bifidobacterium	Lactobacillus	0.6	0.208
Bifidobacterium	Cutibacterium	-0.314286	0.544093
Bifidobacterium	Alysiella	0.2	0.704
Bifidobacterium	Ralstonia	-0.2	0.704
Bifidobacterium	Rothia	0.485714	0.328723
Bifidobacterium	Bergeyella	-0.0857143	0.871743
Bifidobacterium	unidentified_Cyanobacteria	0.542857	0.265703
Bifidobacterium	Sphingomonas	-0.371429	0.468478
Bifidobacterium	Caviibacter	-0.0285714	0.957155
Bifidobacterium	Romboutsia	0.142857	0.787172
Bifidobacterium	Chryseobacterium	0.257143	0.622787
Bifidobacterium	Porphyromonas	0.142857	0.787172
Bifidobacterium	Brachybacterium	0.6	0.208
Bifidobacterium	Bacillus	-0.257143	0.622787
Bifidobacterium	Alloprevotella	-0.657143	0.156175
Bifidobacterium	Paracoccus	0.257143	0.622787
Bifidobacterium	Deinococcus	-0.0285714	0.957155
Bifidobacterium	Desemzia	-0.0285714	0.957155
Bifidobacterium	Stenotrophobacter	0.2	0.704
Bifidobacterium	Kosakonia	0.0857143	0.871743
Bifidobacterium	Jeotgalibaca	0.314286	0.544093
Bifidobacterium	unidentified_Acidobacteria	-0.371429	0.468478
Bifidobacterium	Brevibacterium	0.2	0.704
Bifidobacterium	Turicibacter	0.428571	0.396501
Bifidobacterium	Kingella	-0.771429	0.0723965
Bifidobacterium	Psychrobacter	0.142857	0.787172
Bifidobacterium	Methanobrevibacter	0.2	0.704
Bifidobacterium	unidentified_Clostridiales	-0.314286	0.544093
Bifidobacterium	Alkanindiges	-0.0857143	0.871743
Bifidobacterium	Geobacter	-0.318874	0.537901
Bifidobacterium	unidentified_Ruminococcaceae	-0.371429	0.468478
Bifidobacterium	Ornithinicoccus	0.771429	0.0723965
Bifidobacterium	Thermomonas	-0.0857143	0.871743
Bifidobacterium	Luteimonas	0.428571	0.396501
Bifidobacterium	Mogibacterium	-0.0857143	0.871743
Bifidobacterium	Knoellia	0.314286	0.544093
Bifidobacterium	unidentified_Prevotellaceae	-0.371429	0.468478
Bifidobacterium	Candidatus_Udaeobacter	0.0857143	0.871743
Bifidobacterium	Pseudomonas	-0.142857	0.787172
Bifidobacterium	Terrisporobacter	0.142857	0.787172
Bifidobacterium	Devosia	0.428571	0.396501
Bifidobacterium	Brevundimonas	0.257143	0.622787
Bifidobacterium	unidentified_Lachnospiraceae	0.0857143	0.871743
Bifidobacterium	Aeromonas	0.142857	0.787172
Bifidobacterium	unidentified_Gammaproteobacteria	-0.142857	0.787172
Bifidobacterium	Actinomyces	0.142857	0.787172
Bifidobacterium	Luteitalea	0.318874	0.537901
Bifidobacterium	Facklamia	0.714286	0.110787
Bifidobacterium	Macrococcus	-0.0857143	0.871743
Bifidobacterium	Marvinbryantia	-0.771429	0.0723965
Bifidobacterium	unidentified_Alphaproteobacteria	0.142857	0.787172
Bifidobacterium	Lautropia	-0.289886	0.577352
Bifidobacterium	Lysinibacillus	0.257143	0.622787
Bifidobacterium	Georgenia	0.657143	0.156175
Bifidobacterium	Blautia	-0.0857143	0.871743
Bifidobacterium	Faecalibacterium	0.142857	0.787172
Bifidobacterium	Flaviaesturariibacter	0.257143	0.622787
Bifidobacterium	Comamonas	0.40584	0.424663
Bifidobacterium	Ornithinimicrobium	0.485714	0.328723
Bifidobacterium	Paraclostridium	0.142857	0.787172
Bifidobacterium	Glutamicibacter	0.371429	0.468478
Bifidobacterium	Globicatella	0.371429	0.468478
Bifidobacterium	Dietzia	0.428571	0.396501
Bifidobacterium	Neisseria	0.257143	0.622787
Bifidobacterium	Ferruginibacter	-0.257143	0.622787
Bifidobacterium	Novosphingobium	-0.0857143	0.871743
Bifidobacterium	Ilumatobacter	-0.0285714	0.957155
Bifidobacterium	unidentified_Bacteroidales	-0.0285714	0.957155
Bifidobacterium	Tissierella	-0.371429	0.468478
Bifidobacterium	Flavobacterium	-0.0857143	0.871743
Bifidobacterium	Veillonella	0.428571	0.396501
Bifidobacterium	Acetitomaculum	-0.0857143	0.871743
Bifidobacterium	Akkermansia	-0.142857	0.787172
Bifidobacterium	Peptostreptococcus	0.371429	0.468478
Bifidobacterium	Blastococcus	0.257143	0.622787
Bifidobacterium	Hymenobacter	-0.371429	0.468478
Bifidobacterium	Proteiniclasticum	-0.0857143	0.871743
Bifidobacterium	Lysobacter	0.428571	0.396501
Bifidobacterium	Adhaeribacter	0.314286	0.544093
Bifidobacterium	Helcococcus	-0.0857143	0.871743
unidentified_Enterobacteriaceae	Acinetobacter	1	0
unidentified_Enterobacteriaceae	Aerococcus	-0.371429	0.837172
unidentified_Enterobacteriaceae	Enhydrobacter	-0.771429	0.497036
unidentified_Enterobacteriaceae	Staphylococcus	-0.0285714	0.957155
unidentified_Enterobacteriaceae	Bradyrhizobium	-0.657143	0.666839
unidentified_Enterobacteriaceae	unidentified_Corynebacteriaceae	0.428571	0.815067
unidentified_Enterobacteriaceae	Moraxella	-0.314286	0.873868
unidentified_Enterobacteriaceae	Atopostipes	0.942857	0.174876
unidentified_Enterobacteriaceae	Fusobacterium	-0.771429	0.497036
unidentified_Enterobacteriaceae	Bacteroides	0.0285714	0.957155
unidentified_Enterobacteriaceae	Streptococcus	-0.942857	0.174876
unidentified_Enterobacteriaceae	Massilia	-0.828571	0.453161
unidentified_Enterobacteriaceae	Mannheimia	0.0857143	0.936646
unidentified_Enterobacteriaceae	Bifidobacterium	0.257143	0.881555
unidentified_Enterobacteriaceae	unidentified_Enterobacteriaceae	1	0
unidentified_Enterobacteriaceae	Trueperella	-0.6	0.208
unidentified_Enterobacteriaceae	Cupriavidus	-0.485714	0.328723
unidentified_Enterobacteriaceae	Jeotgalicoccus	-0.0857143	0.871743
unidentified_Enterobacteriaceae	Planococcus	-0.142857	0.787172
unidentified_Enterobacteriaceae	Exiguobacterium	0.942857	0.00480466
unidentified_Enterobacteriaceae	Lactobacillus	-0.142857	0.787172
unidentified_Enterobacteriaceae	Cutibacterium	-0.257143	0.622787
unidentified_Enterobacteriaceae	Alysiella	-0.714286	0.110787
unidentified_Enterobacteriaceae	Ralstonia	-0.485714	0.328723
unidentified_Enterobacteriaceae	Rothia	-0.0857143	0.871743
unidentified_Enterobacteriaceae	Bergeyella	-0.771429	0.0723965
unidentified_Enterobacteriaceae	unidentified_Cyanobacteria	-0.314286	0.544093
unidentified_Enterobacteriaceae	Sphingomonas	-0.771429	0.0723965
unidentified_Enterobacteriaceae	Caviibacter	-0.428571	0.396501
unidentified_Enterobacteriaceae	Romboutsia	-0.6	0.208
unidentified_Enterobacteriaceae	Chryseobacterium	-0.657143	0.156175
unidentified_Enterobacteriaceae	Porphyromonas	-0.257143	0.622787
unidentified_Enterobacteriaceae	Brachybacterium	0.314286	0.544093
unidentified_Enterobacteriaceae	Bacillus	-0.828571	0.0415627
unidentified_Enterobacteriaceae	Alloprevotella	-0.485714	0.328723
unidentified_Enterobacteriaceae	Paracoccus	-0.371429	0.468478
unidentified_Enterobacteriaceae	Deinococcus	-0.428571	0.396501
unidentified_Enterobacteriaceae	Desemzia	-0.2	0.704
unidentified_Enterobacteriaceae	Stenotrophobacter	-0.542857	0.265703
unidentified_Enterobacteriaceae	Kosakonia	0.885714	0.0188455
unidentified_Enterobacteriaceae	Jeotgalibaca	-0.485714	0.328723
unidentified_Enterobacteriaceae	unidentified_Acidobacteria	-0.771429	0.0723965
unidentified_Enterobacteriaceae	Brevibacterium	0.0857143	0.871743
unidentified_Enterobacteriaceae	Turicibacter	-0.6	0.208
unidentified_Enterobacteriaceae	Kingella	0.0285714	0.957155
unidentified_Enterobacteriaceae	Psychrobacter	-0.0857143	0.871743
unidentified_Enterobacteriaceae	Methanobrevibacter	-0.314286	0.544093
unidentified_Enterobacteriaceae	unidentified_Clostridiales	-0.771429	0.0723965
unidentified_Enterobacteriaceae	Alkanindiges	-0.771429	0.0723965
unidentified_Enterobacteriaceae	Geobacter	-0.637748	0.173071
unidentified_Enterobacteriaceae	unidentified_Ruminococcaceae	-0.428571	0.396501
unidentified_Enterobacteriaceae	Ornithinicoccus	0.0285714	0.957155
unidentified_Enterobacteriaceae	Thermomonas	-0.714286	0.110787
unidentified_Enterobacteriaceae	Luteimonas	-0.142857	0.787172
unidentified_Enterobacteriaceae	Mogibacterium	-0.485714	0.328723
unidentified_Enterobacteriaceae	Knoellia	-0.371429	0.468478
unidentified_Enterobacteriaceae	unidentified_Prevotellaceae	-0.657143	0.156175
unidentified_Enterobacteriaceae	Candidatus_Udaeobacter	-0.657143	0.156175
unidentified_Enterobacteriaceae	Pseudomonas	0.6	0.208
unidentified_Enterobacteriaceae	Terrisporobacter	-0.6	0.208
unidentified_Enterobacteriaceae	Devosia	-0.142857	0.787172
unidentified_Enterobacteriaceae	Brevundimonas	-0.371429	0.468478
unidentified_Enterobacteriaceae	unidentified_Lachnospiraceae	-0.428571	0.396501
unidentified_Enterobacteriaceae	Aeromonas	0.771429	0.0723965
unidentified_Enterobacteriaceae	unidentified_Gammaproteobacteria	-0.371429	0.468478
unidentified_Enterobacteriaceae	Actinomyces	-0.2	0.704
unidentified_Enterobacteriaceae	Luteitalea	-0.347863	0.499253
unidentified_Enterobacteriaceae	Facklamia	0.0857143	0.871743
unidentified_Enterobacteriaceae	Macrococcus	-0.314286	0.544093
unidentified_Enterobacteriaceae	Marvinbryantia	-0.371429	0.468478
unidentified_Enterobacteriaceae	unidentified_Alphaproteobacteria	-0.257143	0.622787
unidentified_Enterobacteriaceae	Lautropia	-0.753702	0.0835233
unidentified_Enterobacteriaceae	Lysinibacillus	-0.371429	0.468478
unidentified_Enterobacteriaceae	Georgenia	0.714286	0.110787
unidentified_Enterobacteriaceae	Blautia	-0.371429	0.468478
unidentified_Enterobacteriaceae	Faecalibacterium	-0.257143	0.622787
unidentified_Enterobacteriaceae	Flaviaesturariibacter	-0.142857	0.787172
unidentified_Enterobacteriaceae	Comamonas	0.376851	0.461483
unidentified_Enterobacteriaceae	Ornithinimicrobium	-0.257143	0.622787
unidentified_Enterobacteriaceae	Paraclostridium	-0.6	0.208
unidentified_Enterobacteriaceae	Glutamicibacter	0.142857	0.787172
unidentified_Enterobacteriaceae	Globicatella	0.942857	0.00480466
unidentified_Enterobacteriaceae	Dietzia	0.2	0.704
unidentified_Enterobacteriaceae	Neisseria	0.142857	0.787172
unidentified_Enterobacteriaceae	Ferruginibacter	-0.828571	0.0415627
unidentified_Enterobacteriaceae	Novosphingobium	-0.714286	0.110787
unidentified_Enterobacteriaceae	Ilumatobacter	-0.542857	0.265703
unidentified_Enterobacteriaceae	unidentified_Bacteroidales	-0.771429	0.0723965
unidentified_Enterobacteriaceae	Tissierella	-0.2	0.704
unidentified_Enterobacteriaceae	Flavobacterium	-0.714286	0.110787
unidentified_Enterobacteriaceae	Veillonella	-0.0285714	0.957155
unidentified_Enterobacteriaceae	Acetitomaculum	-0.428571	0.396501
unidentified_Enterobacteriaceae	Akkermansia	-0.371429	0.468478
unidentified_Enterobacteriaceae	Peptostreptococcus	-0.6	0.208
unidentified_Enterobacteriaceae	Blastococcus	-0.142857	0.787172
unidentified_Enterobacteriaceae	Hymenobacter	-0.771429	0.0723965
unidentified_Enterobacteriaceae	Proteiniclasticum	-0.485714	0.328723
unidentified_Enterobacteriaceae	Lysobacter	-0.142857	0.787172
unidentified_Enterobacteriaceae	Adhaeribacter	-0.0857143	0.871743
unidentified_Enterobacteriaceae	Helcococcus	-0.2	0.704
Trueperella	Acinetobacter	-0.6	0.666839
Trueperella	Aerococcus	0.257143	0.881555
Trueperella	Enhydrobacter	0.371429	0.837172
Trueperella	Staphylococcus	0.142857	0.936646
Trueperella	Bradyrhizobium	0.257143	0.881555
Trueperella	unidentified_Corynebacteriaceae	-0.2	0.929032
Trueperella	Moraxella	-0.257143	0.881555
Trueperella	Atopostipes	-0.485714	0.763934
Trueperella	Fusobacterium	0.942857	0.174876
Trueperella	Bacteroides	0.6	0.666839
Trueperella	Streptococcus	0.371429	0.837172
Trueperella	Massilia	0.6	0.666839
Trueperella	Mannheimia	0.542857	0.727449
Trueperella	Bifidobacterium	0.142857	0.936646
Trueperella	unidentified_Enterobacteriaceae	-0.6	0.666839
Trueperella	Trueperella	1	0
Trueperella	Cupriavidus	0.314286	0.544093
Trueperella	Jeotgalicoccus	-0.314286	0.544093
Trueperella	Planococcus	0.0285714	0.957155
Trueperella	Exiguobacterium	-0.371429	0.468478
Trueperella	Lactobacillus	0.0857143	0.871743
Trueperella	Cutibacterium	0.2	0.704
Trueperella	Alysiella	0.371429	0.468478
Trueperella	Ralstonia	0.314286	0.544093
Trueperella	Rothia	-0.371429	0.468478
Trueperella	Bergeyella	0.771429	0.0723965
Trueperella	unidentified_Cyanobacteria	0.0285714	0.957155
Trueperella	Sphingomonas	0.485714	0.328723
Trueperella	Caviibacter	0.828571	0.0415627
Trueperella	Romboutsia	0.314286	0.544093
Trueperella	Chryseobacterium	0.771429	0.0723965
Trueperella	Porphyromonas	0.657143	0.156175
Trueperella	Brachybacterium	-0.257143	0.622787
Trueperella	Bacillus	0.6	0.208
Trueperella	Alloprevotella	0.2	0.704
Trueperella	Paracoccus	0.771429	0.0723965
Trueperella	Deinococcus	0.142857	0.787172
Trueperella	Desemzia	-0.2	0.704
Trueperella	Stenotrophobacter	0.714286	0.110787
Trueperella	Kosakonia	-0.428571	0.396501
Trueperella	Jeotgalibaca	0.485714	0.328723
Trueperella	unidentified_Acidobacteria	0.485714	0.328723
Trueperella	Brevibacterium	-0.314286	0.544093
Trueperella	Turicibacter	0.257143	0.622787
Trueperella	Kingella	-0.257143	0.622787
Trueperella	Psychrobacter	-0.0285714	0.957155
Trueperella	Methanobrevibacter	0.0285714	0.957155
Trueperella	unidentified_Clostridiales	0.2	0.704
Trueperella	Alkanindiges	0.771429	0.0723965
Trueperella	Geobacter	0.550782	0.257369
Trueperella	unidentified_Ruminococcaceae	-0.2	0.704
Trueperella	Ornithinicoccus	0.257143	0.622787
Trueperella	Thermomonas	0.771429	0.0723965
Trueperella	Luteimonas	0.6	0.208
Trueperella	Mogibacterium	0.0857143	0.871743
Trueperella	Knoellia	0.142857	0.787172
Trueperella	unidentified_Prevotellaceae	0.485714	0.328723
Trueperella	Candidatus_Udaeobacter	0.257143	0.622787
Trueperella	Pseudomonas	-1	0
Trueperella	Terrisporobacter	0.314286	0.544093
Trueperella	Devosia	0.6	0.208
Trueperella	Brevundimonas	0.771429	0.0723965
Trueperella	unidentified_Lachnospiraceae	-0.0857143	0.871743
Trueperella	Aeromonas	-0.371429	0.468478
Trueperella	unidentified_Gammaproteobacteria	0.371429	0.468478
Trueperella	Actinomyces	0.657143	0.156175
Trueperella	Luteitalea	0.840668	0.0360576
Trueperella	Facklamia	-0.142857	0.787172
Trueperella	Macrococcus	0.428571	0.396501
Trueperella	Marvinbryantia	-0.257143	0.622787
Trueperella	unidentified_Alphaproteobacteria	0.314286	0.544093
Trueperella	Lautropia	0.231908	0.658374
Trueperella	Lysinibacillus	0.771429	0.0723965
Trueperella	Georgenia	-0.2	0.704
Trueperella	Blautia	0.0857143	0.871743
Trueperella	Faecalibacterium	0.314286	0.544093
Trueperella	Flaviaesturariibacter	0.0857143	0.871743
Trueperella	Comamonas	-0.289886	0.577352
Trueperella	Ornithinimicrobium	0.314286	0.544093
Trueperella	Paraclostridium	0.314286	0.544093
Trueperella	Glutamicibacter	-0.485714	0.328723
Trueperella	Globicatella	-0.485714	0.328723
Trueperella	Dietzia	-0.428571	0.396501
Trueperella	Neisseria	0.0857143	0.871743
Trueperella	Ferruginibacter	0.6	0.208
Trueperella	Novosphingobium	0.771429	0.0723965
Trueperella	Ilumatobacter	0.828571	0.0415627
Trueperella	unidentified_Bacteroidales	0.142857	0.787172
Trueperella	Tissierella	0.142857	0.787172
Trueperella	Flavobacterium	0.771429	0.0723965
Trueperella	Veillonella	0.6	0.208
Trueperella	Acetitomaculum	-0.257143	0.622787
Trueperella	Akkermansia	0.371429	0.468478
Trueperella	Peptostreptococcus	0.542857	0.265703
Trueperella	Blastococcus	0.0857143	0.871743
Trueperella	Hymenobacter	0.485714	0.328723
Trueperella	Proteiniclasticum	0.771429	0.0723965
Trueperella	Lysobacter	0.6	0.208
Trueperella	Adhaeribacter	0.485714	0.328723
Trueperella	Helcococcus	0.771429	0.0723965
Cupriavidus	Acinetobacter	-0.485714	0.763934
Cupriavidus	Aerococcus	-0.6	0.666839
Cupriavidus	Enhydrobacter	0.6	0.666839
Cupriavidus	Staphylococcus	0.714286	0.579088
Cupriavidus	Bradyrhizobium	0.942857	0.174876
Cupriavidus	unidentified_Corynebacteriaceae	-0.6	0.666839
Cupriavidus	Moraxella	0.371429	0.837172
Cupriavidus	Atopostipes	-0.657143	0.666839
Cupriavidus	Fusobacterium	0.257143	0.881555
Cupriavidus	Bacteroides	-0.0285714	0.957155
Cupriavidus	Streptococcus	0.371429	0.837172
Cupriavidus	Massilia	0.714286	0.579088
Cupriavidus	Mannheimia	0.314286	0.873868
Cupriavidus	Bifidobacterium	-0.2	0.929032
Cupriavidus	unidentified_Enterobacteriaceae	-0.485714	0.763934
Cupriavidus	Trueperella	0.314286	0.873868
Cupriavidus	Cupriavidus	1	0
Cupriavidus	Jeotgalicoccus	-0.6	0.208
Cupriavidus	Planococcus	-0.485714	0.328723
Cupriavidus	Exiguobacterium	-0.371429	0.468478
Cupriavidus	Lactobacillus	0.542857	0.265703
Cupriavidus	Cutibacterium	0.771429	0.0723965
Cupriavidus	Alysiella	-0.142857	0.787172
Cupriavidus	Ralstonia	1	0
Cupriavidus	Rothia	-0.142857	0.787172
Cupriavidus	Bergeyella	0.428571	0.396501
Cupriavidus	unidentified_Cyanobacteria	0.485714	0.328723
Cupriavidus	Sphingomonas	0.257143	0.622787
Cupriavidus	Caviibacter	0.371429	0.468478
Cupriavidus	Romboutsia	-0.257143	0.622787
Cupriavidus	Chryseobacterium	-0.142857	0.787172
Cupriavidus	Porphyromonas	0.485714	0.328723
Cupriavidus	Brachybacterium	-0.771429	0.0723965
Cupriavidus	Bacillus	0.0857143	0.871743
Cupriavidus	Alloprevotella	0.714286	0.110787
Cupriavidus	Paracoccus	-0.2	0.704
Cupriavidus	Deinococcus	-0.485714	0.328723
Cupriavidus	Desemzia	-0.657143	0.156175
Cupriavidus	Stenotrophobacter	-0.257143	0.622787
Cupriavidus	Kosakonia	-0.0857143	0.871743
Cupriavidus	Jeotgalibaca	-0.371429	0.468478
Cupriavidus	unidentified_Acidobacteria	0.257143	0.622787
Cupriavidus	Brevibacterium	-0.714286	0.110787
Cupriavidus	Turicibacter	-0.0857143	0.871743
Cupriavidus	Kingella	-0.428571	0.396501
Cupriavidus	Psychrobacter	-0.771429	0.0723965
Cupriavidus	Methanobrevibacter	-0.142857	0.787172
Cupriavidus	unidentified_Clostridiales	0.428571	0.396501
Cupriavidus	Alkanindiges	0.428571	0.396501
Cupriavidus	Geobacter	0.695725	0.124789
Cupriavidus	unidentified_Ruminococcaceae	0.428571	0.396501
Cupriavidus	Ornithinicoccus	-0.314286	0.544093
Cupriavidus	Thermomonas	-0.0285714	0.957155
Cupriavidus	Luteimonas	-0.257143	0.622787
Cupriavidus	Mogibacterium	0.0857143	0.871743
Cupriavidus	Knoellia	-0.314286	0.544093
Cupriavidus	unidentified_Prevotellaceae	0.6	0.208
Cupriavidus	Candidatus_Udaeobacter	-0.257143	0.622787
Cupriavidus	Pseudomonas	-0.314286	0.544093
Cupriavidus	Terrisporobacter	-0.257143	0.622787
Cupriavidus	Devosia	-0.257143	0.622787
Cupriavidus	Brevundimonas	-0.2	0.704
Cupriavidus	unidentified_Lachnospiraceae	0.428571	0.396501
Cupriavidus	Aeromonas	0.0285714	0.957155
Cupriavidus	unidentified_Gammaproteobacteria	0.257143	0.622787
Cupriavidus	Actinomyces	0.314286	0.544093
Cupriavidus	Luteitalea	-0.115954	0.826848
Cupriavidus	Facklamia	-0.542857	0.265703
Cupriavidus	Macrococcus	-0.6	0.208
Cupriavidus	Marvinbryantia	-0.142857	0.787172
Cupriavidus	unidentified_Alphaproteobacteria	0.771429	0.0723965
Cupriavidus	Lautropia	0.289886	0.577352
Cupriavidus	Lysinibacillus	-0.2	0.704
Cupriavidus	Georgenia	-0.6	0.208
Cupriavidus	Blautia	0.428571	0.396501
Cupriavidus	Faecalibacterium	0.771429	0.0723965
Cupriavidus	Flaviaesturariibacter	-0.0857143	0.871743
Cupriavidus	Comamonas	-0.811679	0.0498576
Cupriavidus	Ornithinimicrobium	-0.428571	0.396501
Cupriavidus	Paraclostridium	-0.257143	0.622787
Cupriavidus	Glutamicibacter	-0.657143	0.156175
Cupriavidus	Globicatella	-0.371429	0.468478
Cupriavidus	Dietzia	-0.657143	0.156175
Cupriavidus	Neisseria	-0.428571	0.396501
Cupriavidus	Ferruginibacter	0.0857143	0.871743
Cupriavidus	Novosphingobium	-0.0285714	0.957155
Cupriavidus	Ilumatobacter	0.0285714	0.957155
Cupriavidus	unidentified_Bacteroidales	0.6	0.208
Cupriavidus	Tissierella	0.828571	0.0415627
Cupriavidus	Flavobacterium	-0.0285714	0.957155
Cupriavidus	Veillonella	0.0857143	0.871743
Cupriavidus	Acetitomaculum	0.6	0.208
Cupriavidus	Akkermansia	0.257143	0.622787
Cupriavidus	Peptostreptococcus	-0.257143	0.622787
Cupriavidus	Blastococcus	-0.0857143	0.871743
Cupriavidus	Hymenobacter	0.257143	0.622787
Cupriavidus	Proteiniclasticum	0.657143	0.156175
Cupriavidus	Lysobacter	-0.257143	0.622787
Cupriavidus	Adhaeribacter	-0.0857143	0.871743
Cupriavidus	Helcococcus	0.314286	0.544093
Jeotgalicoccus	Acinetobacter	-0.0857143	0.936646
Jeotgalicoccus	Aerococcus	0.771429	0.497036
Jeotgalicoccus	Enhydrobacter	0.2	0.929032
Jeotgalicoccus	Staphylococcus	-0.942857	0.174876
Jeotgalicoccus	Bradyrhizobium	-0.314286	0.873868
Jeotgalicoccus	unidentified_Corynebacteriaceae	0.0285714	0.957155
Jeotgalicoccus	Moraxella	0.428571	0.815067
Jeotgalicoccus	Atopostipes	0.142857	0.936646
Jeotgalicoccus	Fusobacterium	-0.0285714	0.957155
Jeotgalicoccus	Bacteroides	-0.257143	0.881555
Jeotgalicoccus	Streptococcus	0.314286	0.873868
Jeotgalicoccus	Massilia	-0.0285714	0.957155
Jeotgalicoccus	Mannheimia	-0.371429	0.837172
Jeotgalicoccus	Bifidobacterium	0.2	0.929032
Jeotgalicoccus	unidentified_Enterobacteriaceae	-0.0857143	0.936646
Jeotgalicoccus	Trueperella	-0.314286	0.873868
Jeotgalicoccus	Cupriavidus	-0.6	0.666839
Jeotgalicoccus	Jeotgalicoccus	1	0
Jeotgalicoccus	Planococcus	0.885714	0.0188455
Jeotgalicoccus	Exiguobacterium	-0.314286	0.544093
Jeotgalicoccus	Lactobacillus	-0.2	0.704
Jeotgalicoccus	Cutibacterium	-0.828571	0.0415627
Jeotgalicoccus	Alysiella	0.6	0.208
Jeotgalicoccus	Ralstonia	-0.6	0.208
Jeotgalicoccus	Rothia	0.771429	0.0723965
Jeotgalicoccus	Bergeyella	0.0285714	0.957155
Jeotgalicoccus	unidentified_Cyanobacteria	0.0857143	0.871743
Jeotgalicoccus	Sphingomonas	-0.142857	0.787172
Jeotgalicoccus	Caviibacter	-0.657143	0.156175
Jeotgalicoccus	Romboutsia	0.485714	0.328723
Jeotgalicoccus	Chryseobacterium	0.314286	0.544093
Jeotgalicoccus	Porphyromonas	-0.314286	0.544093
Jeotgalicoccus	Brachybacterium	0.6	0.208
Jeotgalicoccus	Bacillus	0.0857143	0.871743
Jeotgalicoccus	Alloprevotella	-0.314286	0.544093
Jeotgalicoccus	Paracoccus	-0.0857143	0.871743
Jeotgalicoccus	Deinococcus	0.542857	0.265703
Jeotgalicoccus	Desemzia	0.942857	0.00480466
Jeotgalicoccus	Stenotrophobacter	0.2	0.704
Jeotgalicoccus	Kosakonia	-0.428571	0.396501
Jeotgalicoccus	Jeotgalibaca	0.428571	0.396501
Jeotgalicoccus	unidentified_Acidobacteria	-0.142857	0.787172
Jeotgalicoccus	Brevibacterium	0.6	0.208
Jeotgalicoccus	Turicibacter	0.657143	0.156175
Jeotgalicoccus	Kingella	0.257143	0.622787
Jeotgalicoccus	Psychrobacter	0.885714	0.0188455
Jeotgalicoccus	Methanobrevibacter	0.2	0.704
Jeotgalicoccus	unidentified_Clostridiales	-0.0285714	0.957155
Jeotgalicoccus	Alkanindiges	0.0285714	0.957155
Jeotgalicoccus	Geobacter	-0.637748	0.173071
Jeotgalicoccus	unidentified_Ruminococcaceae	-0.142857	0.787172
Jeotgalicoccus	Ornithinicoccus	0.142857	0.787172
Jeotgalicoccus	Thermomonas	0.0285714	0.957155
Jeotgalicoccus	Luteimonas	-0.142857	0.787172
Jeotgalicoccus	Mogibacterium	0.0285714	0.957155
Jeotgalicoccus	Knoellia	0.428571	0.396501
Jeotgalicoccus	unidentified_Prevotellaceae	-0.542857	0.265703
Jeotgalicoccus	Candidatus_Udaeobacter	0.771429	0.0723965
Jeotgalicoccus	Pseudomonas	0.314286	0.544093
Jeotgalicoccus	Terrisporobacter	0.485714	0.328723
Jeotgalicoccus	Devosia	-0.142857	0.787172
Jeotgalicoccus	Brevundimonas	-0.0857143	0.871743
Jeotgalicoccus	unidentified_Lachnospiraceae	-0.0285714	0.957155
Jeotgalicoccus	Aeromonas	-0.314286	0.544093
Jeotgalicoccus	unidentified_Gammaproteobacteria	-0.485714	0.328723
Jeotgalicoccus	Actinomyces	-0.714286	0.110787
Jeotgalicoccus	Luteitalea	-0.173931	0.741734
Jeotgalicoccus	Facklamia	0.828571	0.0415627
Jeotgalicoccus	Macrococcus	0.428571	0.396501
Jeotgalicoccus	Marvinbryantia	0.257143	0.622787
Jeotgalicoccus	unidentified_Alphaproteobacteria	-0.714286	0.110787
Jeotgalicoccus	Lautropia	0.0289886	0.956529
Jeotgalicoccus	Lysinibacillus	-0.0857143	0.871743
Jeotgalicoccus	Georgenia	0.314286	0.544093
Jeotgalicoccus	Blautia	-0.371429	0.468478
Jeotgalicoccus	Faecalibacterium	-0.714286	0.110787
Jeotgalicoccus	Flaviaesturariibacter	-0.0857143	0.871743
Jeotgalicoccus	Comamonas	0.811679	0.0498576
Jeotgalicoccus	Ornithinimicrobium	0.371429	0.468478
Jeotgalicoccus	Paraclostridium	0.485714	0.328723
Jeotgalicoccus	Glutamicibacter	0.942857	0.00480466
Jeotgalicoccus	Globicatella	-0.257143	0.622787
Jeotgalicoccus	Dietzia	0.657143	0.156175
Jeotgalicoccus	Neisseria	-0.0857143	0.871743
Jeotgalicoccus	Ferruginibacter	0.0857143	0.871743
Jeotgalicoccus	Novosphingobium	0.0285714	0.957155
Jeotgalicoccus	Ilumatobacter	-0.257143	0.622787
Jeotgalicoccus	unidentified_Bacteroidales	0.142857	0.787172
Jeotgalicoccus	Tissierella	-0.542857	0.265703
Jeotgalicoccus	Flavobacterium	0.0285714	0.957155
Jeotgalicoccus	Veillonella	-0.542857	0.265703
Jeotgalicoccus	Acetitomaculum	0.0285714	0.957155
Jeotgalicoccus	Akkermansia	-0.485714	0.328723
Jeotgalicoccus	Peptostreptococcus	0.542857	0.265703
Jeotgalicoccus	Blastococcus	-0.0857143	0.871743
Jeotgalicoccus	Hymenobacter	-0.142857	0.787172
Jeotgalicoccus	Proteiniclasticum	-0.771429	0.0723965
Jeotgalicoccus	Lysobacter	-0.142857	0.787172
Jeotgalicoccus	Adhaeribacter	-0.371429	0.468478
Jeotgalicoccus	Helcococcus	-0.771429	0.0723965
Planococcus	Acinetobacter	-0.142857	0.936646
Planococcus	Aerococcus	0.771429	0.497036
Planococcus	Enhydrobacter	0.371429	0.837172
Planococcus	Staphylococcus	-0.942857	0.174876
Planococcus	Bradyrhizobium	-0.257143	0.881555
Planococcus	unidentified_Corynebacteriaceae	-0.0285714	0.957155
Planococcus	Moraxella	0.371429	0.837172
Planococcus	Atopostipes	0.142857	0.936646
Planococcus	Fusobacterium	0.257143	0.881555
Planococcus	Bacteroides	0.142857	0.936646
Planococcus	Streptococcus	0.314286	0.873868
Planococcus	Massilia	0.2	0.929032
Planococcus	Mannheimia	0.0857143	0.936646
Planococcus	Bifidobacterium	0.542857	0.727449
Planococcus	unidentified_Enterobacteriaceae	-0.142857	0.936646
Planococcus	Trueperella	0.0285714	0.957155
Planococcus	Cupriavidus	-0.485714	0.763934
Planococcus	Jeotgalicoccus	0.885714	0.368716
Planococcus	Planococcus	1	0
Planococcus	Exiguobacterium	-0.314286	0.544093
Planococcus	Lactobacillus	0.0285714	0.957155
Planococcus	Cutibacterium	-0.828571	0.0415627
Planococcus	Alysiella	0.657143	0.156175
Planococcus	Ralstonia	-0.485714	0.328723
Planococcus	Rothia	0.771429	0.0723965
Planococcus	Bergeyella	0.257143	0.622787
Planococcus	unidentified_Cyanobacteria	0.257143	0.622787
Planococcus	Sphingomonas	-0.2	0.704
Planococcus	Caviibacter	-0.428571	0.396501
Planococcus	Romboutsia	0.485714	0.328723
Planococcus	Chryseobacterium	0.542857	0.265703
Planococcus	Porphyromonas	0.0285714	0.957155
Planococcus	Brachybacterium	0.6	0.208
Planococcus	Bacillus	0.0857143	0.871743
Planococcus	Alloprevotella	-0.371429	0.468478
Planococcus	Paracoccus	0.142857	0.787172
Planococcus	Deinococcus	0.428571	0.396501
Planococcus	Desemzia	0.771429	0.0723965
Planococcus	Stenotrophobacter	0.371429	0.468478
Planococcus	Kosakonia	-0.428571	0.396501
Planococcus	Jeotgalibaca	0.542857	0.265703
Planococcus	unidentified_Acidobacteria	-0.2	0.704
Planococcus	Brevibacterium	0.428571	0.396501
Planococcus	Turicibacter	0.771429	0.0723965
Planococcus	Kingella	-0.0857143	0.871743
Planococcus	Psychrobacter	0.828571	0.0415627
Planococcus	Methanobrevibacter	0.142857	0.787172
Planococcus	unidentified_Clostridiales	-0.142857	0.787172
Planococcus	Alkanindiges	0.257143	0.622787
Planococcus	Geobacter	-0.579771	0.227784
Planococcus	unidentified_Ruminococcaceae	-0.371429	0.468478
Planococcus	Ornithinicoccus	0.371429	0.468478
Planococcus	Thermomonas	0.142857	0.787172
Planococcus	Luteimonas	0.0857143	0.871743
Planococcus	Mogibacterium	-0.0857143	0.871743
Planococcus	Knoellia	0.428571	0.396501
Planococcus	unidentified_Prevotellaceae	-0.542857	0.265703
Planococcus	Candidatus_Udaeobacter	0.771429	0.0723965
Planococcus	Pseudomonas	-0.0285714	0.957155
Planococcus	Terrisporobacter	0.485714	0.328723
Planococcus	Devosia	0.0857143	0.871743
Planococcus	Brevundimonas	0.142857	0.787172
Planococcus	unidentified_Lachnospiraceae	-0.0857143	0.871743
Planococcus	Aeromonas	-0.257143	0.622787
Planococcus	unidentified_Gammaproteobacteria	-0.485714	0.328723
Planococcus	Actinomyces	-0.485714	0.328723
Planococcus	Luteitalea	0.115954	0.826848
Planococcus	Facklamia	0.942857	0.00480466
Planococcus	Macrococcus	0.428571	0.396501
Planococcus	Marvinbryantia	-0.142857	0.787172
Planococcus	unidentified_Alphaproteobacteria	-0.542857	0.265703
Planococcus	Lautropia	-0.0869657	0.86988
Planococcus	Lysinibacillus	0.142857	0.787172
Planococcus	Georgenia	0.485714	0.328723
Planococcus	Blautia	-0.428571	0.396501
Planococcus	Faecalibacterium	-0.542857	0.265703
Planococcus	Flaviaesturariibacter	-0.0857143	0.871743
Planococcus	Comamonas	0.811679	0.0498576
Planococcus	Ornithinimicrobium	0.485714	0.328723
Planococcus	Paraclostridium	0.485714	0.328723
Planococcus	Glutamicibacter	0.828571	0.0415627
Planococcus	Globicatella	-0.257143	0.622787
Planococcus	Dietzia	0.542857	0.265703
Planococcus	Neisseria	-0.0857143	0.871743
Planococcus	Ferruginibacter	0.0857143	0.871743
Planococcus	Novosphingobium	0.142857	0.787172
Planococcus	Ilumatobacter	-0.0857143	0.871743
Planococcus	unidentified_Bacteroidales	0.142857	0.787172
Planococcus	Tissierella	-0.485714	0.328723
Planococcus	Flavobacterium	0.142857	0.787172
Planococcus	Veillonella	-0.257143	0.622787
Planococcus	Acetitomaculum	-0.0857143	0.871743
Planococcus	Akkermansia	-0.485714	0.328723
Planococcus	Peptostreptococcus	0.714286	0.110787
Planococcus	Blastococcus	-0.0857143	0.871743
Planococcus	Hymenobacter	-0.2	0.704
Planococcus	Proteiniclasticum	-0.542857	0.265703
Planococcus	Lysobacter	0.0857143	0.871743
Planococcus	Adhaeribacter	-0.2	0.704
Planococcus	Helcococcus	-0.542857	0.265703
Exiguobacterium	Acinetobacter	0.942857	0.174876
Exiguobacterium	Aerococcus	-0.428571	0.815067
Exiguobacterium	Enhydrobacter	-0.828571	0.453161
Exiguobacterium	Staphylococcus	0.142857	0.936646
Exiguobacterium	Bradyrhizobium	-0.6	0.666839
Exiguobacterium	unidentified_Corynebacteriaceae	0.314286	0.873868
Exiguobacterium	Moraxella	-0.428571	0.815067
Exiguobacterium	Atopostipes	0.885714	0.368716
Exiguobacterium	Fusobacterium	-0.6	0.666839
Exiguobacterium	Bacteroides	0.0857143	0.936646
Exiguobacterium	Streptococcus	-1	0
Exiguobacterium	Massilia	-0.771429	0.497036
Exiguobacterium	Mannheimia	0.2	0.929032
Exiguobacterium	Bifidobacterium	0.142857	0.936646
Exiguobacterium	unidentified_Enterobacteriaceae	0.942857	0.174876
Exiguobacterium	Trueperella	-0.371429	0.837172
Exiguobacterium	Cupriavidus	-0.371429	0.837172
Exiguobacterium	Jeotgalicoccus	-0.314286	0.873868
Exiguobacterium	Planococcus	-0.314286	0.873868
Exiguobacterium	Exiguobacterium	1	0
Exiguobacterium	Lactobacillus	-0.257143	0.622787
Exiguobacterium	Cutibacterium	-0.142857	0.787172
Exiguobacterium	Alysiella	-0.828571	0.0415627
Exiguobacterium	Ralstonia	-0.371429	0.468478
Exiguobacterium	Rothia	-0.371429	0.468478
Exiguobacterium	Bergeyella	-0.6	0.208
Exiguobacterium	unidentified_Cyanobacteria	-0.485714	0.328723
Exiguobacterium	Sphingomonas	-0.714286	0.110787
Exiguobacterium	Caviibacter	-0.2	0.704
Exiguobacterium	Romboutsia	-0.714286	0.110787
Exiguobacterium	Chryseobacterium	-0.6	0.208
Exiguobacterium	Porphyromonas	-0.0285714	0.957155
Exiguobacterium	Brachybacterium	0.0857143	0.871743
Exiguobacterium	Bacillus	-0.771429	0.0723965
Exiguobacterium	Alloprevotella	-0.314286	0.544093
Exiguobacterium	Paracoccus	-0.257143	0.622787
Exiguobacterium	Deinococcus	-0.542857	0.265703
Exiguobacterium	Desemzia	-0.371429	0.468478
Exiguobacterium	Stenotrophobacter	-0.485714	0.328723
Exiguobacterium	Kosakonia	0.942857	0.00480466
Exiguobacterium	Jeotgalibaca	-0.542857	0.265703
Exiguobacterium	unidentified_Acidobacteria	-0.714286	0.110787
Exiguobacterium	Brevibacterium	-0.142857	0.787172
Exiguobacterium	Turicibacter	-0.771429	0.0723965
Exiguobacterium	Kingella	0.0857143	0.871743
Exiguobacterium	Psychrobacter	-0.2	0.704
Exiguobacterium	Methanobrevibacter	-0.485714	0.328723
Exiguobacterium	unidentified_Clostridiales	-0.828571	0.0415627
Exiguobacterium	Alkanindiges	-0.6	0.208
Exiguobacterium	Geobacter	-0.492805	0.320633
Exiguobacterium	unidentified_Ruminococcaceae	-0.542857	0.265703
Exiguobacterium	Ornithinicoccus	-0.0857143	0.871743
Exiguobacterium	Thermomonas	-0.6	0.208
Exiguobacterium	Luteimonas	-0.0857143	0.871743
Exiguobacterium	Mogibacterium	-0.6	0.208
Exiguobacterium	Knoellia	-0.542857	0.265703
Exiguobacterium	unidentified_Prevotellaceae	-0.542857	0.265703
Exiguobacterium	Candidatus_Udaeobacter	-0.771429	0.0723965
Exiguobacterium	Pseudomonas	0.371429	0.468478
Exiguobacterium	Terrisporobacter	-0.714286	0.110787
Exiguobacterium	Devosia	-0.0857143	0.871743
Exiguobacterium	Brevundimonas	-0.257143	0.622787
Exiguobacterium	unidentified_Lachnospiraceae	-0.6	0.208
Exiguobacterium	Aeromonas	0.828571	0.0415627
Exiguobacterium	unidentified_Gammaproteobacteria	-0.314286	0.544093
Exiguobacterium	Actinomyces	-0.0285714	0.957155
Exiguobacterium	Luteitalea	-0.20292	0.699798
Exiguobacterium	Facklamia	-0.142857	0.787172
Exiguobacterium	Macrococcus	-0.257143	0.622787
Exiguobacterium	Marvinbryantia	-0.428571	0.396501
Exiguobacterium	unidentified_Alphaproteobacteria	-0.2	0.704
Exiguobacterium	Lautropia	-0.811679	0.0498576
Exiguobacterium	Lysinibacillus	-0.257143	0.622787
Exiguobacterium	Georgenia	0.657143	0.156175
Exiguobacterium	Blautia	-0.428571	0.396501
Exiguobacterium	Faecalibacterium	-0.2	0.704
Exiguobacterium	Flaviaesturariibacter	-0.257143	0.622787
Exiguobacterium	Comamonas	0.231908	0.658374
Exiguobacterium	Ornithinimicrobium	-0.371429	0.468478
Exiguobacterium	Paraclostridium	-0.714286	0.110787
Exiguobacterium	Glutamicibacter	-0.142857	0.787172
Exiguobacterium	Globicatella	0.885714	0.0188455
Exiguobacterium	Dietzia	-0.0857143	0.871743
Exiguobacterium	Neisseria	0.0857143	0.871743
Exiguobacterium	Ferruginibacter	-0.771429	0.0723965
Exiguobacterium	Novosphingobium	-0.6	0.208
Exiguobacterium	Ilumatobacter	-0.371429	0.468478
Exiguobacterium	unidentified_Bacteroidales	-0.885714	0.0188455
Exiguobacterium	Tissierella	-0.0285714	0.957155
Exiguobacterium	Flavobacterium	-0.6	0.208
Exiguobacterium	Veillonella	0.0857143	0.871743
Exiguobacterium	Acetitomaculum	-0.6	0.208
Exiguobacterium	Akkermansia	-0.314286	0.544093
Exiguobacterium	Peptostreptococcus	-0.657143	0.156175
Exiguobacterium	Blastococcus	-0.257143	0.622787
Exiguobacterium	Hymenobacter	-0.714286	0.110787
Exiguobacterium	Proteiniclasticum	-0.257143	0.622787
Exiguobacterium	Lysobacter	-0.0857143	0.871743
[truncated: 8,002 more rows]
